# Supplementary material for: 5-Chloro­spiro­[indoline-3,7′-6H,7H,8H-pyrano[3,2-c:5,6-c′]di[1]benzopyran]-2,6′,8′-trione
Source: Acta Crystallogr Sect E Struct Rep Online. 2012 Mar 24;68(Pt 4):o1172. doi: 10.1107/S1600536812011932 (PMC3344112; doi:10.1107/S1600536812011932)
Supplement: Supplementary file 2 [file e-68-o1172-Isup2.hkl]

# 
# h,k,l, Fc-squared, Fo-squared, sigma(Fo-squared) and status flag 
# 
data_I
_shelx_title ' pclistahc_0m in P2(1)/c (100K)' 
_shelx_refln_list_code          4 
_shelx_F_calc_maximum      347.80 
_exptl_crystal_F_000      1920.00 
_reflns_d_resolution_high  0.7130 
 
loop_ 
 _symmetry_equiv_pos_as_xyz 
 'x, y, z' 
 '-x, y+1/2, -z+1/2' 
 '-x, -y, -z' 
 'x, -y-1/2, z-1/2' 
 
_cell_length_a    16.1910 
_cell_length_b    12.9931 
_cell_length_c    20.8743 
_cell_angle_alpha  90.000 
_cell_angle_beta  109.091 
_cell_angle_gamma  90.000 
 
_shelx_F_squared_multiplier     1.000 
 
loop_ 
 _refln_index_h 
 _refln_index_k 
 _refln_index_l 
 _refln_F_squared_calc 
 _refln_F_squared_meas 
 _refln_F_squared_sigma 
 _refln_observed_status 
   2   0   0    32819.74    32740.24    346.85 o 
   3   0   0     1571.75     1831.24     27.25 o 
   4   0   0     5592.35     5694.68     62.43 o 
   5   0   0     3860.64     3926.76     50.37 o 
   6   0   0     5895.17     6475.46     74.97 o 
   7   0   0     1178.68      997.40     26.08 o 
   8   0   0      199.52      176.48     13.69 o 
   9   0   0     3564.61     3859.11     57.94 o 
  10   0   0      702.65      770.91     37.36 o 
  11   0   0      187.64      191.02     24.31 o 
  12   0   0      269.63      172.60     24.85 o 
  13   0   0     3700.59     3432.78    158.19 o 
  14   0   0      175.79      169.45     27.84 o 
  15   0   0      863.66      807.35     48.73 o 
  16   0   0      247.46      281.37     37.29 o 
  17   0   0      283.79      322.65     66.92 o 
  18   0   0        0.04       -2.72     30.07 o 
  19   0   0      184.42      185.51     60.20 o 
  20   0   0       35.11       14.33     39.92 o 
  21   0   0        5.60       94.81     44.59 o 
   1   1   0      248.73      274.40      7.93 o 
   2   1   0    21925.35    22775.94    171.95 o 
   3   1   0    64726.93    62843.97   1108.11 o 
   4   1   0     9930.17     9852.37     78.74 o 
   5   1   0     7016.92     7000.95     62.61 o 
   6   1   0     4419.11     4421.22     47.57 o 
   7   1   0      659.07      615.66     17.40 o 
   8   1   0    10104.45    10350.71     93.35 o 
   9   1   0      710.26      825.84     23.73 o 
  10   1   0     7369.76     6946.72     82.90 o 
  11   1   0     2295.61     2241.85     39.10 o 
  12   1   0      207.39      169.57     24.88 o 
  13   1   0     1297.77     1209.76     38.48 o 
  14   1   0     2011.83     1690.51     47.04 o 
  15   1   0        1.27        4.06     11.07 o 
  16   1   0       92.59       46.41     17.46 o 
  17   1   0       29.46       29.57     26.43 o 
  18   1   0       30.74       20.66     25.53 o 
  19   1   0       25.69       26.31     28.41 o 
  20   1   0        1.10       12.76     25.94 o 
  21   1   0        5.84      120.33     47.12 o 
   0   2   0       92.00      106.95     21.74 o 
   1   2   0       62.94       45.10      5.47 o 
   2   2   0     2479.77     2537.78     27.40 o 
   3   2   0     1660.38     1748.15     19.10 o 
   4   2   0      730.07      693.93     11.82 o 
   5   2   0        6.84       18.15      8.89 o 
   6   2   0       26.35       45.52      7.20 o 
   7   2   0     1979.62     2128.12     33.49 o 
   8   2   0      298.57      357.66     16.69 o 
   9   2   0     2110.43     2017.28     51.26 o 
  10   2   0       57.04       66.84     10.28 o 
  11   2   0      340.22      316.34     24.65 o 
  12   2   0       54.83       43.13     11.65 o 
  13   2   0      743.77      687.48     29.75 o 
  14   2   0       19.23        8.83     10.60 o 
  15   2   0      554.35      458.22     31.72 o 
  16   2   0        1.20        1.40     12.28 o 
  17   2   0       90.10       66.19     30.69 o 
  18   2   0        1.20       30.76     27.09 o 
  19   2   0       31.88       14.02     28.60 o 
  20   2   0      194.78      246.04     48.82 o 
  21   2   0       90.68      162.34     36.21 o 
   1   3   0    19873.20    20610.43    154.06 o 
   2   3   0    22133.30    23213.27    166.90 o 
   3   3   0    16956.26    17621.42    119.10 o 
   4   3   0      354.71      356.84     11.35 o 
   5   3   0      376.45      461.13     13.91 o 
   6   3   0       23.40       44.11      7.61 o 
   7   3   0       99.96      171.90     11.41 o 
   8   3   0     2145.27     2190.87     36.80 o 
   9   3   0      821.87      772.48     30.43 o 
  10   3   0     3316.66     3187.62     56.05 o 
  11   3   0      485.61      487.45     22.03 o 
  12   3   0     1374.11     1245.79     32.79 o 
  13   3   0      223.14      173.83     19.36 o 
  14   3   0      777.89      642.81     31.19 o 
  15   3   0     1659.13     1474.18     46.51 o 
  16   3   0      663.48      665.05     45.04 o 
  17   3   0       30.28       53.87     26.85 o 
  18   3   0       99.69       47.60     49.22 o 
  19   3   0        0.13        5.69     25.70 o 
  20   3   0      139.80      172.14     39.81 o 
   0   4   0    22660.13    22887.54    290.69 o 
   1   4   0    24766.01    25552.50    247.41 o 
   2   4   0     4301.51     4339.85     47.52 o 
   3   4   0       20.32       17.89      7.16 o 
   4   4   0       56.85       76.01     11.14 o 
   5   4   0     1746.42     1643.24     28.47 o 
   6   4   0       26.47       11.89      7.45 o 
   7   4   0     6321.53     6123.23     64.77 o 
   8   4   0        8.36       -3.67      6.98 o 
   9   4   0     2116.09     2051.24     41.28 o 
  10   4   0       83.81       65.49     13.43 o 
  11   4   0      595.28      519.27     25.59 o 
  12   4   0       18.62       -2.90     10.60 o 
  13   4   0       71.32       77.99     18.64 o 
  14   4   0      230.63      193.74     25.18 o 
  15   4   0       48.65       47.95     17.62 o 
  16   4   0        3.04       20.86     17.12 o 
  17   4   0        9.75       29.83     25.68 o 
  18   4   0       11.07       24.63     25.99 o 
  19   4   0        2.72       68.53     27.76 o 
  20   4   0       56.34      197.24     84.25 o 
   1   5   0       47.32       90.34     14.40 o 
   2   5   0     2048.35     1946.74     31.45 o 
   3   5   0        0.51        9.39      6.95 o 
   4   5   0     8833.16     9417.33     80.21 o 
   5   5   0     1480.64     1555.08     28.08 o 
   6   5   0       32.62       35.80      9.11 o 
   7   5   0     4513.66     4606.85     56.44 o 
   8   5   0       33.98       17.60      9.27 o 
   9   5   0      141.19      124.98     13.97 o 
  10   5   0       47.31      111.34     16.03 o 
  11   5   0        0.23       -9.06     10.71 o 
  12   5   0       10.57        6.60     12.59 o 
  13   5   0      183.84      201.94     28.61 o 
  14   5   0        1.87        8.25     13.55 o 
  15   5   0      418.80      446.82     39.05 o 
  16   5   0      127.72      148.51     25.65 o 
  17   5   0      486.96      550.13     58.97 o 
  18   5   0       78.87      161.52     38.66 o 
  19   5   0      101.70      283.31     46.32 o 
  20   5   0       41.94      167.05     56.18 o 
   0   6   0       39.12       41.93     18.55 o 
   1   6   0       25.83       42.28     11.60 o 
   2   6   0     4870.49     5390.58     69.36 o 
   3   6   0      538.21      625.88     19.28 o 
   4   6   0      322.03      328.43     15.60 o 
   5   6   0      560.34      679.09     21.81 o 
   6   6   0      260.21      241.67     15.83 o 
   7   6   0      986.23     1098.03     27.10 o 
   8   6   0      170.27      176.67     16.78 o 
   9   6   0       45.95       14.13     12.50 o 
  10   6   0     1785.85     1618.33     43.90 o 
  11   6   0     1430.48     1308.22     40.86 o 
  12   6   0      541.52      526.02     30.70 o 
  13   6   0      100.40      115.75     18.73 o 
  14   6   0       94.37       50.95     17.30 o 
  15   6   0      419.16      433.66     37.54 o 
  16   6   0      936.70      909.29     66.80 o 
  17   6   0      231.11      177.64     39.81 o 
  18   6   0       29.79      111.60     71.65 o 
  19   6   0      257.16      595.97    172.67 o 
  20   6   0       16.39      158.12     96.39 o 
   1   7   0     4257.92     4539.96     75.30 o 
   2   7   0      116.91      131.81     17.65 o 
   3   7   0      166.18      205.53     19.72 o 
   4   7   0     3112.88     3618.58     46.37 o 
   5   7   0     1771.91     1710.76     32.34 o 
   6   7   0      790.47      826.83     24.56 o 
   7   7   0      409.78      457.18     20.39 o 
   8   7   0     2327.55     2186.20     40.08 o 
   9   7   0     1593.76     1575.56     39.75 o 
  10   7   0        2.75       23.30     12.91 o 
  11   7   0      592.40      627.64     29.05 o 
  12   7   0      258.34      260.36     24.57 o 
  13   7   0      350.25      299.30     27.14 o 
  14   7   0     1868.89     1638.88     50.45 o 
  15   7   0      127.30      126.19     22.71 o 
  16   7   0      330.20      589.24     48.22 o 
  17   7   0       10.44       75.64     41.99 o 
  18   7   0      428.81      465.74     67.52 o 
  19   7   0       54.97      108.72     88.23 o 
   0   8   0     2533.80     2722.77    128.15 o 
   1   8   0     2115.15     1949.47     51.55 o 
   2   8   0     1752.02     1808.85     43.44 o 
   3   8   0      936.19      867.10     34.06 o 
   4   8   0      575.78      507.64     20.95 o 
   5   8   0     1624.17     1494.07     31.99 o 
   6   8   0     1002.82     1016.52     28.27 o 
   7   8   0      477.45      484.36     22.63 o 
   8   8   0        0.55       16.94     10.50 o 
   9   8   0      171.35      163.56     20.42 o 
  10   8   0      226.81      204.12     20.84 o 
  11   8   0      210.46      173.79     20.32 o 
  12   8   0       95.92      113.35     23.48 o 
  13   8   0     1701.17     1492.30     44.97 o 
  14   8   0      889.47     1002.61     39.78 o 
  15   8   0      105.27      218.71     73.25 o 
  16   8   0     1876.33     1737.80     71.09 o 
  17   8   0      179.22      244.04     52.85 o 
  18   8   0     1330.16     1402.63    126.23 o 
  19   8   0      136.27      239.61     98.15 o 
   1   9   0      110.34      131.56     22.21 o 
   2   9   0      345.02      422.68     32.92 o 
   3   9   0      179.88      248.72     24.98 o 
   4   9   0      531.65      600.84     35.85 o 
   5   9   0     2336.99     2540.08     43.36 o 
   6   9   0      278.49      338.57     20.41 o 
   7   9   0      302.63      320.00     21.24 o 
   8   9   0      648.06      700.97     27.13 o 
   9   9   0        0.19       24.49     12.62 o 
  10   9   0        9.39       21.24     12.78 o 
  11   9   0       60.27       61.11     15.45 o 
  12   9   0     1483.18     1435.62     43.22 o 
  13   9   0      543.00      663.36     45.40 o 
  14   9   0     1991.95     1976.41     61.71 o 
  15   9   0       41.88       78.62     45.91 o 
  16   9   0      116.18      107.87     54.49 o 
  17   9   0      122.35      191.02     53.37 o 
   0  10   0     2326.68     2240.60    117.57 o 
   1  10   0     1025.81     1021.57     41.39 o 
   2  10   0        5.48       11.93     12.25 o 
   3  10   0       49.89       51.69     21.53 o 
   4  10   0      606.25      615.37     30.12 o 
   5  10   0        0.83       -9.93     19.84 o 
   6  10   0      127.26      113.40     17.78 o 
   7  10   0      509.84      536.49     29.03 o 
   8  10   0       26.21       42.24     15.15 o 
   9  10   0     1027.13     1042.17     67.00 o 
  10  10   0      858.70      842.15     38.73 o 
  11  10   0      230.19      334.95     31.29 o 
  12  10   0       13.89       54.31     19.42 o 
  13  10   0      272.58      379.52     33.39 o 
  14  10   0        1.23      -13.71     48.53 o 
  15  10   0      588.97      752.72     78.29 o 
  16  10   0      122.10      247.19     57.30 o 
  17  10   0        7.39        3.63     69.32 o 
   1  11   0     3290.10     3313.55    113.43 o 
   3  11   0      255.13      236.64     36.37 o 
   4  11   0      216.14      171.32     32.85 o 
   5  11   0       57.02       61.47     21.55 o 
   6  11   0      287.36      237.09     27.85 o 
   7  11   0      477.53      433.31     28.61 o 
   8  11   0      486.20      531.50     35.22 o 
   9  11   0      258.85      231.33     28.04 o 
  10  11   0       39.17       52.13     17.83 o 
  11  11   0       44.69       36.78     15.91 o 
  12  11   0       31.71       88.41     23.84 o 
  13  11   0      505.46      493.24     61.19 o 
  14  11   0      397.88      484.70     97.13 o 
  15  11   0        8.30       10.66     54.55 o 
  16  11   0     1032.38     1585.56    301.82 o 
   0  12   0     1701.15     1599.42    120.13 o 
   1  12   0       13.64       52.71     41.40 o 
   2  12   0     3590.09     3261.88    340.41 o 
   3  12   0       34.92       58.94     41.07 o 
   4  12   0      617.93      634.38     45.99 o 
   5  12   0        0.75       -0.46     23.05 o 
   6  12   0      257.81      253.42     52.40 o 
   7  12   0       25.65       55.94     24.70 o 
   8  12   0      427.69      411.06     46.61 o 
   9  12   0        6.40       87.15     55.70 o 
  10  12   0        0.11       41.25     16.93 o 
  11  12   0       11.08      117.57     35.21 o 
  12  12   0      168.62      208.35     54.11 o 
  13  12   0      526.30      804.67    198.65 o 
  14  12   0      180.28      254.84     80.45 o 
  15  12   0      342.70      470.10     94.44 o 
   1  13   0       14.89       78.27     45.13 o 
   2  13   0      628.76      516.00     63.92 o 
   3  13   0      166.25      155.49     32.82 o 
   4  13   0       28.56       25.98     25.15 o 
   5  13   0       17.04       44.00     26.36 o 
   6  13   0      107.46      185.16     33.20 o 
   7  13   0       11.60       38.27     22.68 o 
   8  13   0      140.18      117.28     30.14 o 
   9  13   0      408.38      551.12     71.63 o 
  10  13   0      268.86      524.51    112.76 o 
  11  13   0      371.76      490.93    100.15 o 
  12  13   0        2.72      -34.94     61.86 o 
  13  13   0      243.30      369.43     91.83 o 
  14  13   0      133.80      116.33     78.56 o 
  15  13   0       51.02      113.21     72.81 o 
   0  14   0      661.99      615.67     99.72 o 
   1  14   0      114.62       92.22     47.03 o 
   2  14   0       29.86      -40.17     40.96 o 
   3  14   0      171.35      116.90     40.97 o 
   4  14   0      308.72      310.75     38.87 o 
   5  14   0      907.62      977.29     62.73 o 
   6  14   0      258.63      244.77     49.57 o 
   7  14   0      633.21      519.17    101.18 o 
   8  14   0        5.50      -10.68     60.24 o 
   9  14   0        9.17       13.01     63.42 o 
  10  14   0      218.97      292.61     91.18 o 
  11  14   0        0.70       36.87     64.12 o 
  12  14   0      470.87      496.56    104.73 o 
  13  14   0      216.72      295.93     92.29 o 
   1  15   0      185.11      163.11     54.54 o 
   2  15   0      501.87      475.05     67.44 o 
   3  15   0      517.37      529.81     95.95 o 
   4  15   0      228.21      243.47     67.88 o 
   5  15   0       27.88      -41.46     41.46 o 
   6  15   0        7.74        5.85     43.96 o 
   7  15   0      699.35      696.95    121.31 o 
   8  15   0       26.96      -17.48     64.44 o 
   9  15   0       14.99       55.97     73.28 o 
  10  15   0        5.17      -46.99     65.92 o 
  11  15   0      353.62      457.92    104.93 o 
  12  15   0       46.40       23.73     71.51 o 
   0  16   0        6.75       81.85     78.18 o 
   1  16   0      389.53      457.91     71.10 o 
   2  16   0      168.84      203.47     59.01 o 
   3  16   0      101.87      209.82     58.29 o 
   4  16   0       29.16        8.16     49.10 o 
   5  16   0        0.03       -3.52     47.56 o 
   6  16   0        3.42       27.13     67.90 o 
   7  16   0      225.66      244.98     88.89 o 
   8  16   0        0.09      -59.93     59.93 o 
   9  16   0      202.08      212.46     93.86 o 
  10  16   0      153.54      220.11     88.50 o 
   1  17   0       31.18       63.44     62.64 o 
   2  17   0        7.25      -31.12     51.17 o 
   3  17   0       84.59      -32.91     51.94 o 
   4  17   0       94.77       35.22     52.78 o 
   5  17   0        3.13      -60.05     60.05 o 
   6  17   0       89.83      172.28     83.18 o 
   7  17   0       49.00      -43.57     62.80 o 
   0  18   0     1370.31     1651.21    174.64 o 
   1  18   0       62.61       25.40     56.17 o 
   2  18   0       51.34       95.08     64.49 o 
   3  18   0       27.77       62.38     68.27 o 
 -21   1   1       18.85      111.34     32.79 o 
 -20   1   1      460.25      462.59     61.31 o 
 -19   1   1       73.97       45.67     30.97 o 
 -18   1   1       56.50       58.32     27.98 o 
 -17   1   1      207.99      219.68     38.27 o 
 -16   1   1       37.12       32.68     14.14 o 
 -15   1   1       66.22       34.90     13.65 o 
 -14   1   1      189.00      166.07     19.60 o 
 -13   1   1      650.11      586.43     28.01 o 
 -12   1   1      655.68      569.65     25.44 o 
 -11   1   1     3028.25     2816.00     44.47 o 
 -10   1   1        0.43        8.27      7.26 o 
  -9   1   1       15.03        6.34      6.69 o 
  -8   1   1     2284.00     2078.63     46.64 o 
  -7   1   1     3328.78     3512.62     42.35 o 
  -6   1   1       19.63       38.91      5.97 o 
  -5   1   1    86353.57    88848.95    491.21 o 
  -4   1   1    38705.13    39522.79    222.74 o 
  -3   1   1    20346.47    21132.65    127.16 o 
  -2   1   1    24324.73    24134.69    183.89 o 
  -1   1   1      195.15      216.67      4.24 o 
   0   1   1     3558.51     3159.74     59.77 o 
   1   1   1       52.85       60.81      3.41 o 
   2   1   1       25.54       44.49      4.21 o 
   3   1   1     9439.00     9387.97     86.07 o 
   4   1   1    11954.92    12419.10     79.99 o 
   5   1   1      527.98      575.98     12.82 o 
   6   1   1      201.37      266.97     12.26 o 
   7   1   1      644.89      723.97     19.16 o 
   8   1   1      527.15      515.79     17.46 o 
   9   1   1        0.90        6.08      6.53 o 
  10   1   1      231.89      186.32     13.92 o 
  11   1   1     1463.33     1367.27     37.45 o 
  12   1   1      278.29      272.12     24.69 o 
  13   1   1        3.11       -0.63      9.90 o 
  14   1   1      109.13       79.75     16.02 o 
  15   1   1      396.40      414.73     30.08 o 
  16   1   1      311.00      257.72     26.20 o 
  17   1   1      252.99      170.50     37.10 o 
  18   1   1      162.41      189.43     40.91 o 
  19   1   1      426.22      464.41     62.35 o 
  20   1   1        4.80       47.69     31.16 o 
  21   1   1      294.03      327.44     55.29 o 
 -21   2   1      867.72      866.85     86.68 o 
 -20   2   1      274.16      331.88     52.80 o 
 -19   2   1       59.84      141.99     52.46 o 
 -18   2   1       12.21       -3.00     24.16 o 
 -17   2   1       25.14       -4.22     15.86 o 
 -16   2   1      273.16      293.88     27.19 o 
 -15   2   1      910.84      782.47     34.02 o 
 -14   2   1      759.29      765.63     32.33 o 
 -13   2   1     1460.89     1338.85     39.70 o 
 -12   2   1      114.38      127.86     13.78 o 
 -11   2   1      108.48       82.81     11.76 o 
 -10   2   1       81.13       77.49      9.14 o 
  -9   2   1      388.16      296.69     12.12 o 
  -8   2   1    51537.32    54838.72    346.90 o 
  -7   2   1     2494.67     2728.00     31.57 o 
  -6   2   1      578.37      670.45     14.29 o 
  -5   2   1      161.29      152.62      7.55 o 
  -4   2   1    13070.46    13512.10     85.48 o 
  -3   2   1     1661.68     1693.64     19.97 o 
  -2   2   1     1443.00     1553.99     16.30 o 
  -1   2   1      261.64      181.54     13.35 o 
   0   2   1     4624.81     4409.03     41.49 o 
   1   2   1    20612.82    20878.69    168.64 o 
   2   2   1    16268.37    16198.38    152.31 o 
   3   2   1      110.30      133.22     11.23 o 
   4   2   1       31.65       68.50      6.03 o 
   5   2   1     4700.36     4631.20     44.00 o 
   6   2   1     1137.15     1127.26     23.24 o 
   7   2   1      759.70      897.73     22.17 o 
   8   2   1     3146.23     3081.60     43.61 o 
   9   2   1      822.31      846.00     27.79 o 
  10   2   1     1527.44     1391.85     31.37 o 
  11   2   1        0.07       -2.37      7.93 o 
  12   2   1      669.18      650.92     28.29 o 
  13   2   1        6.34       11.05     10.63 o 
  14   2   1      624.44      566.61     34.19 o 
  15   2   1       21.82       12.53     16.44 o 
  16   2   1      254.57      190.98     22.75 o 
  17   2   1       92.55       70.52     29.47 o 
  18   2   1      833.83      747.30     71.90 o 
  19   2   1       14.16       19.12     42.46 o 
  20   2   1      131.59      267.88     75.85 o 
  21   2   1        1.47      291.04     45.31 o 
 -21   3   1       29.89      257.75     47.11 o 
 -20   3   1       53.12      118.64     59.66 o 
 -19   3   1      105.65      143.38     37.59 o 
 -18   3   1      201.25      243.53     44.96 o 
 -17   3   1       53.21       62.55     29.00 o 
 -16   3   1       85.52       77.50     21.03 o 
 -15   3   1      147.69       62.36     20.49 o 
 -14   3   1       11.48       20.41     14.61 o 
 -13   3   1       42.44       34.74     14.37 o 
 -12   3   1     2096.70     1928.52     45.83 o 
 -11   3   1     3848.04     3841.02     63.28 o 
 -10   3   1       48.46       66.24      9.91 o 
  -9   3   1       24.30       17.90      7.02 o 
  -8   3   1       51.56      104.49      9.80 o 
  -7   3   1      669.87      757.37     18.95 o 
  -6   3   1     2209.17     1981.43     29.51 o 
  -5   3   1     1783.50     1731.91     24.01 o 
  -4   3   1     4363.83     4455.97     44.06 o 
  -3   3   1    13678.57    14324.47     93.10 o 
  -2   3   1    21141.06    22905.86    183.72 o 
  -1   3   1    48391.02    50618.60    470.25 o 
   0   3   1     3903.89     3993.28     51.04 o 
   1   3   1       67.05      107.27      9.28 o 
   2   3   1    39607.14    40297.58    280.12 o 
   3   3   1     1139.87     1167.69     18.90 o 
   4   3   1      337.34      276.80     10.25 o 
   5   3   1     2915.40     2875.56     35.90 o 
   6   3   1       89.96       72.96      9.75 o 
   7   3   1     2392.13     2377.86     48.50 o 
   8   3   1      249.41      335.11     17.39 o 
   9   3   1      373.79      408.45     19.06 o 
  10   3   1      113.62      143.99     14.13 o 
  11   3   1        0.29        8.49      8.50 o 
  12   3   1        0.23       10.22     10.02 o 
  13   3   1       90.01       88.40     15.79 o 
  14   3   1     1396.54     1038.99     42.63 o 
  15   3   1      229.09      194.63     22.80 o 
  16   3   1        1.81        7.63     12.66 o 
  17   3   1       80.14      140.68     36.90 o 
  18   3   1      294.59      316.66     48.58 o 
  19   3   1       22.28       46.17     29.44 o 
  20   3   1       95.96      268.05     50.54 o 
 -21   4   1        0.50      756.37     52.07 o 
 -20   4   1        2.31       72.71     43.19 o 
 -19   4   1      118.54      156.36     37.55 o 
 -18   4   1      331.11      338.43     82.34 o 
 -17   4   1       18.64       12.26     25.02 o 
 -16   4   1       69.41       45.79     18.94 o 
 -15   4   1      368.94      342.93     33.66 o 
 -14   4   1      782.96      710.64     42.65 o 
 -13   4   1        3.08      -10.18     10.45 o 
 -12   4   1     1122.76     1023.55     37.94 o 
 -11   4   1     1311.79     1263.70     40.30 o 
 -10   4   1      558.52      556.73     25.07 o 
  -9   4   1        1.15        3.38      7.42 o 
  -8   4   1        8.57        0.31      7.21 o 
  -7   4   1      176.13      200.99     13.32 o 
  -6   4   1      364.21      518.68     17.43 o 
  -5   4   1     2238.50     2397.71     31.98 o 
  -4   4   1     6499.03     7357.03     63.94 o 
  -3   4   1     4592.89     4725.27     48.54 o 
  -2   4   1    14447.50    15153.47    122.21 o 
  -1   4   1    16616.16    16923.69    170.65 o 
   0   4   1     7785.10     7861.65     89.82 o 
   1   4   1      806.77      951.22     20.70 o 
   2   4   1     8295.40     8120.77     74.77 o 
   3   4   1     6507.12     6632.10     77.28 o 
   4   4   1     3021.29     3273.16     36.44 o 
   5   4   1       50.01       59.08      9.24 o 
   6   4   1      103.91       54.48      9.23 o 
   7   4   1      111.89      130.81     11.82 o 
   8   4   1      802.88      810.22     21.03 o 
   9   4   1      349.10      335.42     24.35 o 
  10   4   1       73.16       51.98     13.29 o 
  11   4   1     1029.88      925.42     33.72 o 
  12   4   1     2020.54     1769.83     46.76 o 
  13   4   1      911.76      862.73     40.12 o 
  14   4   1      164.07      152.02     24.10 o 
  15   4   1       65.92       68.45     20.66 o 
  16   4   1       35.04       47.85     19.29 o 
  17   4   1       62.17       85.64     30.81 o 
  18   4   1      132.72      138.37     36.34 o 
  19   4   1      103.72      182.49     39.77 o 
  20   4   1       26.31      342.09     37.50 o 
 -20   5   1      100.04      596.06     55.52 o 
 -19   5   1       66.01      189.53     34.21 o 
 -18   5   1      113.63      107.81     31.91 o 
 -17   5   1        0.32       17.44     24.67 o 
 -16   5   1      285.80      310.97     34.00 o 
 -15   5   1      102.10       93.93     32.28 o 
 -14   5   1        4.27       18.84     14.87 o 
 -13   5   1        1.35       -3.74     11.84 o 
 -12   5   1      160.50      132.82     18.32 o 
 -11   5   1     3409.11     3130.20     67.09 o 
 -10   5   1     4733.11     4425.17     78.21 o 
  -9   5   1      492.08      414.42     19.20 o 
  -8   5   1      628.80      646.09     23.27 o 
  -7   5   1     8539.08     8874.97    106.84 o 
  -6   5   1     8560.83     9581.36     84.32 o 
  -5   5   1    18216.85    18814.99    147.78 o 
  -4   5   1    10196.70    10824.26     88.34 o 
  -3   5   1      174.75      228.07     14.46 o 
  -2   5   1      237.40      335.30     18.69 o 
  -1   5   1     2220.17     2100.19     89.38 o 
   0   5   1      346.07      433.77     19.75 o 
   1   5   1     7458.51     7543.48     71.32 o 
   2   5   1     5811.87     6241.85     64.12 o 
   3   5   1      687.69      787.43     20.04 o 
   4   5   1     8670.03     9305.67     86.80 o 
   5   5   1     6709.44     7016.40    105.91 o 
   6   5   1      373.29      340.37     16.97 o 
   7   5   1       23.22       13.77      8.97 o 
   8   5   1      157.59      145.84     13.93 o 
   9   5   1      274.06      213.12     20.26 o 
  10   5   1     2659.70     2479.39     52.89 o 
  11   5   1      507.61      501.81     41.16 o 
  12   5   1      226.82      252.57     24.39 o 
  13   5   1      415.06      401.38     34.12 o 
  14   5   1      274.20      231.37     33.28 o 
  15   5   1      366.10      401.47     37.89 o 
  16   5   1     1029.06      890.48     99.98 o 
  17   5   1      541.04      509.27     63.83 o 
  18   5   1       62.95       81.20     60.10 o 
  19   5   1        3.83      101.67     29.55 o 
  20   5   1      238.40      976.72     69.54 o 
 -20   6   1       35.42       85.46     60.24 o 
 -19   6   1        6.18      104.51     59.06 o 
 -18   6   1       30.22       65.03     31.80 o 
 -17   6   1      174.36      222.55     87.59 o 
 -16   6   1       67.29       62.83     18.66 o 
 -15   6   1       56.36       67.67     18.57 o 
 -14   6   1      885.85      723.66     34.24 o 
 -13   6   1     1008.97      904.11     36.51 o 
 -12   6   1      653.33      570.93     29.19 o 
 -11   6   1      416.58      369.96     29.11 o 
 -10   6   1     1234.93     1196.54     37.37 o 
  -9   6   1     2513.03     2303.24     40.02 o 
  -8   6   1     2672.08     2633.95     41.75 o 
  -7   6   1     2395.10     2392.36     38.28 o 
  -6   6   1     3517.75     3579.69     47.81 o 
  -5   6   1      569.30      613.77     19.33 o 
  -4   6   1      883.87      768.79     21.43 o 
  -3   6   1       61.54       40.99      8.91 o 
  -2   6   1       42.55       30.18     12.80 o 
  -1   6   1       25.66       30.69     12.53 o 
   0   6   1       95.08      129.67     15.08 o 
   1   6   1      433.94      358.31     24.52 o 
   2   6   1     1076.43     1010.32     24.90 o 
   3   6   1    10608.61    10500.51     89.39 o 
   4   6   1      584.78      623.96     20.50 o 
   5   6   1     1672.00     1726.41     31.79 o 
   6   6   1        3.61        8.92      9.29 o 
   7   6   1        0.57        4.83      8.73 o 
   8   6   1      109.79      138.36     26.09 o 
   9   6   1      663.61      600.28     28.55 o 
  10   6   1      233.94      185.29     20.77 o 
  11   6   1        0.02        2.55     12.11 o 
  12   6   1       36.72       45.44     15.54 o 
  13   6   1       38.99       47.39     15.30 o 
  14   6   1       98.43      125.63     22.79 o 
  15   6   1       46.92       65.11     25.62 o 
  16   6   1        0.14       69.03     27.99 o 
  17   6   1       16.75      109.30     59.41 o 
  18   6   1       14.09       87.79     48.98 o 
  19   6   1      351.60      679.47     58.86 o 
 -20   7   1      341.32      735.65    226.42 o 
 -19   7   1      137.78      308.73    188.65 o 
 -18   7   1       49.13      156.06     32.12 o 
 -17   7   1      716.23      729.76     54.26 o 
 -16   7   1        0.25       27.99     24.32 o 
 -15   7   1        2.26       31.22     16.02 o 
 -14   7   1       35.35       51.74     15.21 o 
 -13   7   1       90.52       76.70     16.46 o 
 -12   7   1     1770.71     1766.37     45.91 o 
 -11   7   1     3035.97     2832.78     56.14 o 
 -10   7   1       33.31       60.27     14.43 o 
  -9   7   1        9.58       22.70     11.43 o 
  -8   7   1      520.62      454.45     21.33 o 
  -7   7   1     1465.26     1548.77     32.83 o 
  -6   7   1       11.21        4.05      9.69 o 
  -5   7   1      943.87      977.07     24.72 o 
  -4   7   1      262.93      310.73     15.96 o 
  -3   7   1      507.55      596.21     26.75 o 
  -2   7   1     6737.30     7413.00     99.03 o 
  -1   7   1      700.36      836.52     29.29 o 
   0   7   1        0.03        9.16     13.88 o 
   1   7   1      556.28      622.45     30.21 o 
   2   7   1       25.08       59.81     16.14 o 
   3   7   1       96.96      103.07     12.89 o 
   4   7   1     2005.66     2058.73     35.03 o 
   5   7   1      461.21      544.79     22.82 o 
   6   7   1     2289.03     2473.69     40.84 o 
   7   7   1       20.41        1.40      9.67 o 
   8   7   1      135.15      168.14     16.07 o 
   9   7   1     1196.92     1170.33     38.71 o 
  10   7   1       57.20       42.80     14.96 o 
  11   7   1        5.56        2.78     11.98 o 
  12   7   1      149.66      119.93     22.29 o 
  13   7   1     1223.27     1046.73     41.03 o 
  14   7   1        0.28       30.67     16.20 o 
  15   7   1      587.22      674.01     44.39 o 
  16   7   1     1087.42     1200.09     69.76 o 
  17   7   1      109.28      238.57     49.01 o 
  18   7   1       92.94      436.77    195.52 o 
 -19   8   1     2224.73     2141.73    357.95 o 
 -18   8   1     1566.84     1395.29     95.23 o 
 -17   8   1      253.94      240.65     51.07 o 
 -16   8   1      864.62      821.31     72.61 o 
 -15   8   1      168.97      250.27     27.97 o 
 -14   8   1       88.22      145.43     19.91 o 
 -13   8   1      536.98      591.52     31.23 o 
 -12   8   1      178.51      141.17     19.24 o 
 -11   8   1      448.01      457.22     28.74 o 
 -10   8   1     1250.14     1219.37     36.99 o 
  -9   8   1        5.98       20.22     11.48 o 
  -8   8   1      510.84      513.60     24.39 o 
  -7   8   1      358.53      309.41     19.65 o 
  -6   8   1      909.06      886.90     26.25 o 
  -5   8   1     3583.42     3711.96     49.63 o 
  -4   8   1       40.41       35.79     12.76 o 
  -3   8   1     1713.98     1662.17     40.89 o 
  -2   8   1        0.71        1.89      9.60 o 
  -1   8   1      923.25      995.74     33.82 o 
   0   8   1      107.09       87.32     17.72 o 
   1   8   1      131.59      171.64     21.84 o 
   2   8   1     1425.12     1405.80     40.17 o 
   3   8   1     2521.74     2780.11     46.66 o 
   4   8   1     4227.60     4342.08     54.62 o 
   5   8   1      313.55      284.40     18.79 o 
   6   8   1     1206.71     1303.65     31.92 o 
   7   8   1     1716.35     1666.93     36.81 o 
   8   8   1       70.91       69.04     14.03 o 
   9   8   1      143.79      117.16     18.33 o 
  10   8   1      932.14      890.32     34.13 o 
  11   8   1      803.11      848.61     34.08 o 
  12   8   1      186.48      223.60     22.55 o 
  13   8   1      863.44      852.06     36.49 o 
  14   8   1      120.55      139.71     21.22 o 
  15   8   1      423.72      458.63     61.34 o 
  16   8   1      616.83      710.90     51.31 o 
  17   8   1       27.21       10.57     41.35 o 
  18   8   1      129.09      380.80    155.50 o 
  19   8   1      172.71      113.92     86.39 o 
 -18   9   1     1277.44     1393.99     93.30 o 
 -17   9   1       69.05      102.64     64.79 o 
 -16   9   1      647.31      704.39     83.17 o 
 -15   9   1       47.33       79.50     38.67 o 
 -14   9   1     1572.89     1488.99     53.64 o 
 -13   9   1     3760.60     3475.89    137.26 o 
 -12   9   1     1906.91     1730.27     54.43 o 
 -11   9   1       48.98       40.78     16.30 o 
 -10   9   1     3952.18     3478.29     62.55 o 
  -9   9   1     3285.89     2888.74     54.68 o 
  -8   9   1     1268.20     1248.37     33.14 o 
  -7   9   1      345.21      394.12     21.48 o 
  -6   9   1     4533.12     4339.39     57.71 o 
  -5   9   1       79.35       78.41     15.86 o 
  -4   9   1      366.94      351.11     22.59 o 
  -3   9   1      392.48      392.80     27.15 o 
  -2   9   1      354.73      400.90     29.77 o 
  -1   9   1      823.40      853.27     35.59 o 
   0   9   1     2060.07     1971.65     46.89 o 
   1   9   1      146.34      119.20     22.10 o 
   2   9   1      235.18      297.03     26.56 o 
   3   9   1     7539.31     7472.53     99.66 o 
   4   9   1     1494.11     1624.42     35.11 o 
   5   9   1      506.99      513.18     23.66 o 
   6   9   1     1717.18     1562.95     40.14 o 
   7   9   1      424.65      386.60     23.17 o 
   8   9   1     2982.01     3023.76     56.96 o 
   9   9   1     1835.04     1906.08     46.08 o 
  10   9   1     2457.38     2220.18     51.29 o 
  11   9   1      178.66      197.52     21.81 o 
  12   9   1     1674.81     1809.56     49.62 o 
  13   9   1     1290.48     1277.72     48.87 o 
  14   9   1     1179.02     1289.03     70.15 o 
  15   9   1       22.94       85.01     31.54 o 
  16   9   1       11.21       74.17     67.28 o 
  17   9   1      105.31      227.59     81.99 o 
  18   9   1        2.34      -27.30     73.42 o 
 -17  10   1      108.95       38.75     72.65 o 
 -16  10   1      280.80      382.05    138.85 o 
 -15  10   1        0.59       26.66     27.44 o 
 -14  10   1       68.06      114.77     19.12 o 
 -13  10   1      280.60      290.77     30.24 o 
 -12  10   1      536.93      490.28     36.66 o 
 -11  10   1     1569.46     1382.59     48.90 o 
 -10  10   1       44.05      103.62     20.44 o 
  -9  10   1      824.07      903.59     39.20 o 
  -8  10   1     1040.17      904.74     34.73 o 
  -7  10   1     1368.91     1290.02     39.32 o 
  -6  10   1      310.53      222.56     26.27 o 
  -5  10   1     2652.33     2632.37     60.41 o 
  -4  10   1     1089.65     1111.35     41.86 o 
  -3  10   1     2411.31     2528.10     71.84 o 
  -2  10   1      579.51      641.81     44.83 o 
  -1  10   1       80.72       98.27     28.79 o 
   0  10   1      664.60      691.19     35.66 o 
   1  10   1        0.05        3.74     21.27 o 
   2  10   1       14.43       10.66     21.27 o 
   3  10   1      912.31      976.39     42.27 o 
   4  10   1      181.86      157.21     21.41 o 
   5  10   1     2921.85     2683.46     46.81 o 
   6  10   1        6.76       29.79     13.35 o 
   7  10   1       74.74      106.41     15.76 o 
   8  10   1        7.22      -11.52     11.52 o 
   9  10   1      805.54      845.36     38.14 o 
  10  10   1     3801.96     3498.83     75.62 o 
  11  10   1      409.74      382.37     33.56 o 
  12  10   1       51.95       43.13     18.39 o 
  13  10   1      187.01      203.43     61.07 o 
  14  10   1       30.80       75.47     29.00 o 
  15  10   1        5.04       42.13     31.22 o 
  16  10   1     1285.31     1304.55     99.37 o 
  17  10   1      581.87     1509.19     82.94 o 
 -17  11   1       47.89      -52.55     62.57 o 
 -16  11   1       31.28       44.27     71.82 o 
 -15  11   1      179.60      160.11     56.90 o 
 -14  11   1      149.66      168.28     35.14 o 
 -13  11   1      225.18      343.12     46.73 o 
 -12  11   1      102.21      131.31     37.99 o 
 -11  11   1      357.45      311.27     29.43 o 
 -10  11   1       22.00       15.27     15.12 o 
  -9  11   1      318.69      331.24     29.58 o 
  -8  11   1       33.05       57.75     18.22 o 
  -7  11   1       94.69      110.43     22.67 o 
  -6  11   1      596.60      548.15     34.67 o 
  -5  11   1     3449.69     3116.31     91.53 o 
  -4  11   1       79.45       79.24     23.35 o 
  -3  11   1       68.52      106.19     32.71 o 
  -2  11   1       97.27       79.62     45.47 o 
  -1  11   1     1008.87      859.36     52.99 o 
   0  11   1     1940.48     1775.83     88.83 o 
   1  11   1       62.41       55.50     39.97 o 
   2  11   1      453.07      419.54     51.77 o 
   3  11   1     1380.81     1409.52     80.67 o 
   4  11   1      214.49      204.24     44.50 o 
   5  11   1       89.84      103.18     23.47 o 
   6  11   1       12.85       53.98     20.44 o 
   7  11   1      877.90      893.82     34.61 o 
   8  11   1      103.36      104.81     22.73 o 
   9  11   1      140.24      215.00     26.11 o 
  10  11   1      647.51      762.54     39.60 o 
  11  11   1       73.74       95.89     23.45 o 
  12  11   1       16.00       78.67     39.95 o 
  13  11   1      152.07      138.68     48.90 o 
  14  11   1       16.73       34.94     43.05 o 
  15  11   1      301.09      269.44     88.80 o 
  16  11   1      869.27     1534.96    360.54 o 
 -16  12   1       26.54      -44.93     68.31 o 
 -15  12   1        7.11       36.57     48.96 o 
 -14  12   1      153.87       97.32     49.19 o 
 -13  12   1      397.25      588.28     50.24 o 
 -12  12   1      116.69      183.67     43.11 o 
 -11  12   1      157.69      206.43     24.30 o 
 -10  12   1      482.38      450.20     56.48 o 
  -9  12   1      519.83      418.31     46.05 o 
  -8  12   1      626.19      632.29     37.86 o 
  -7  12   1       25.64       -0.24     29.33 o 
  -6  12   1      210.50      220.60     31.75 o 
  -5  12   1      231.41      203.15     31.29 o 
  -4  12   1      284.98      300.44     35.99 o 
  -3  12   1      535.01      399.64    143.08 o 
  -2  12   1       94.46      115.98     46.48 o 
  -1  12   1       68.37      -17.58     37.03 o 
   0  12   1     1166.10     1050.96     73.15 o 
   1  12   1        0.59        0.82     38.41 o 
   3  12   1     1648.31     1480.70     83.78 o 
   4  12   1       19.04       -5.92     24.27 o 
   5  12   1       39.23      -32.38     32.38 o 
   6  12   1      801.94      899.84     48.30 o 
   7  12   1      475.04      538.41     44.61 o 
   8  12   1      550.50      623.77     56.27 o 
   9  12   1        1.04       78.40     24.89 o 
  10  12   1        0.47       74.95     89.00 o 
  11  12   1       21.14       48.44     75.52 o 
  12  12   1       53.62      104.13     70.44 o 
  13  12   1      212.50      239.17     75.12 o 
  14  12   1       15.85       43.99     61.27 o 
  15  12   1       32.16      -10.24     61.88 o 
 -15  13   1      170.66      199.19     79.39 o 
 -14  13   1        3.73        6.76     66.07 o 
 -13  13   1       51.98        7.50     62.67 o 
 -12  13   1       52.63       58.69     63.40 o 
 -11  13   1     1004.13      895.51    116.19 o 
 -10  13   1      274.17      242.41     82.54 o 
  -9  13   1     1109.99     1146.23     62.97 o 
  -8  13   1       17.13       39.28     47.99 o 
  -7  13   1       30.59       21.85     20.35 o 
  -6  13   1      409.28      394.81     38.88 o 
  -5  13   1     1025.70      966.76     51.99 o 
  -4  13   1       67.83       65.87     26.61 o 
  -3  13   1       18.43        9.49     17.71 o 
  -2  13   1       44.80       56.67     42.36 o 
  -1  13   1     1306.04     1290.56     81.49 o 
   0  13   1        1.52        0.37     49.38 o 
   1  13   1       47.30       32.99     43.50 o 
   2  13   1      311.98      259.34    118.02 o 
   3  13   1     1912.44     1713.69    106.58 o 
   4  13   1      155.74      139.18     32.82 o 
   5  13   1       26.66       53.93     31.69 o 
   6  13   1      226.81      228.36     45.92 o 
   7  13   1        3.13       52.54     25.41 o 
   8  13   1      557.37      660.06     73.80 o 
   9  13   1      703.21      829.88     59.69 o 
  10  13   1      443.39      552.44     77.05 o 
  11  13   1      656.19      585.70    104.75 o 
  12  13   1       52.55       30.92     70.35 o 
  13  13   1      156.33      206.11     82.86 o 
  14  13   1        7.77      -49.99     61.58 o 
 -13  14   1      252.09      206.73     84.68 o 
 -12  14   1      212.67      237.61     83.41 o 
 -11  14   1      246.00      209.36     81.92 o 
 -10  14   1       16.17       28.66     63.64 o 
  -9  14   1       55.54      133.81     76.62 o 
  -8  14   1       71.61      166.49     82.04 o 
  -7  14   1      101.82       15.64     50.88 o 
  -6  14   1      103.98       45.02     44.75 o 
  -5  14   1      132.09       60.81     45.63 o 
  -4  14   1       54.56      -38.14     39.35 o 
  -3  14   1        0.54      -37.82     37.82 o 
  -2  14   1       57.41       58.66     45.40 o 
  -1  14   1       13.63      -11.09     39.33 o 
   0  14   1       31.68       22.86     41.11 o 
   1  14   1      325.87      291.94     56.87 o 
   2  14   1      562.22      640.43     72.15 o 
   3  14   1       48.74       19.73     32.28 o 
   4  14   1       22.57       23.35     31.24 o 
   5  14   1        5.58       22.56     25.59 o 
   6  14   1      253.70      339.74     39.36 o 
   7  14   1      229.81      181.54     43.07 o 
   8  14   1      222.97      203.09     60.06 o 
   9  14   1      795.93      848.26    126.17 o 
  10  14   1       18.76       65.97     64.39 o 
  11  14   1       52.33      113.02     76.32 o 
  12  14   1      326.42      265.45     89.62 o 
  13  14   1        2.13      -54.45     54.45 o 
 -12  15   1      445.22      396.65    102.59 o 
 -11  15   1        2.40        5.84     66.87 o 
 -10  15   1      148.00      205.98     82.29 o 
  -9  15   1       52.83      164.95     82.38 o 
  -8  15   1        0.00      148.99     75.81 o 
  -7  15   1      463.18      309.21     88.21 o 
  -6  15   1       20.67       18.60     43.88 o 
  -5  15   1       11.97       26.67     81.55 o 
  -4  15   1        0.20      -27.16     39.69 o 
  -3  15   1        3.52       70.37     48.30 o 
  -2  15   1      240.86      306.03     60.88 o 
  -1  15   1       23.09       52.41     45.62 o 
   0  15   1        5.49       16.39     44.69 o 
   1  15   1      256.80      270.12     56.27 o 
   2  15   1        6.46       59.63     47.12 o 
   3  15   1      113.64      104.21     48.11 o 
   4  15   1      700.42      829.16    155.29 o 
   5  15   1      361.84      472.32     69.13 o 
   6  15   1        1.95       56.56     74.17 o 
   7  15   1       48.66       61.21     72.66 o 
   8  15   1      638.28      808.69    125.95 o 
   9  15   1        5.97      -60.32     60.32 o 
  10  15   1        9.00      -55.65     55.65 o 
  11  15   1      440.78      371.10    102.33 o 
 -10  16   1        5.12      -56.67     56.67 o 
  -9  16   1      421.97      358.11     96.53 o 
  -8  16   1      341.13      315.31     92.77 o 
  -7  16   1       16.89       71.21     76.83 o 
  -6  16   1      256.26      172.28     59.25 o 
  -5  16   1       62.14       14.50     79.32 o 
  -4  16   1      549.30      450.22    140.85 o 
  -3  16   1      548.49      395.88     68.45 o 
  -2  16   1       25.45       54.23     50.81 o 
  -1  16   1      142.99      141.07     55.72 o 
   0  16   1        8.45      -11.10     43.98 o 
   1  16   1        9.24       13.17     56.95 o 
   2  16   1      104.59       99.03     54.69 o 
   3  16   1       16.04      -22.78     22.78 o 
   4  16   1      618.13      629.24     77.56 o 
   5  16   1       65.80       98.02     63.71 o 
   6  16   1      778.12      901.07    135.70 o 
   7  16   1      200.82      251.96     88.52 o 
   8  16   1      739.56      896.05    136.16 o 
   9  16   1      235.79      360.29    102.17 o 
  -7  17   1      170.54      207.34     91.61 o 
  -6  17   1        0.08      -59.25     59.25 o 
  -5  17   1       48.58       32.07     53.06 o 
  -4  17   1        3.86      -51.75     71.72 o 
  -3  17   1      209.70      335.56    113.90 o 
  -2  17   1       15.40       25.66     61.41 o 
  -1  17   1      163.14      211.16     62.94 o 
   0  17   1      331.70      270.03     68.71 o 
   1  17   1        1.17      -44.93     44.93 o 
   2  17   1       38.20       84.29     63.85 o 
   3  17   1      595.06      749.62    117.82 o 
   4  17   1        5.27       -5.79     51.07 o 
   5  17   1       52.41      -17.54     73.73 o 
   6  17   1      143.08       89.13     88.11 o 
   7  17   1        1.15      -27.20     70.56 o 
  -3  18   1       12.75      -45.32     45.32 o 
  -2  18   1        1.42      -49.72     49.72 o 
  -1  18   1      142.28       57.68     70.17 o 
   0  18   1        0.10      -31.49     50.98 o 
   1  18   1        1.28      -11.30     54.05 o 
   2  18   1      423.23      320.95     71.89 o 
   3  18   1       10.83      -40.64     67.15 o 
 -21   0   2      219.40      202.90     63.69 o 
 -20   0   2      353.75      505.54     90.81 o 
 -19   0   2      149.07      126.60     55.50 o 
 -18   0   2      153.86      176.21     52.93 o 
 -17   0   2     1496.13     1329.20    153.57 o 
 -16   0   2     6620.40     6019.47    195.16 o 
 -15   0   2     1913.45     1627.02    110.50 o 
 -14   0   2        3.81       -9.77     13.27 o 
 -13   0   2      535.79      510.96     35.85 o 
 -12   0   2     3994.37     3668.10    159.22 o 
 -11   0   2      275.71      308.38     29.52 o 
 -10   0   2     1163.80     1070.08     42.51 o 
  -9   0   2     1675.01     1887.78     54.19 o 
  -8   0   2        0.36        6.29     10.18 o 
  -7   0   2     3719.16     4129.68     57.71 o 
  -6   0   2   120967.87   121978.75   2359.81 o 
  -5   0   2    77305.01    81144.00    611.93 o 
  -4   0   2    64169.38    64480.91    483.16 o 
  -3   0   2      861.65      911.24     14.99 o 
  -2   0   2    22528.66    21654.20    196.77 o 
  -1   0   2      591.69      527.32     19.72 o 
   0   0   2    59659.71    61775.95   1081.49 o 
   1   0   2       85.53       60.64      5.14 o 
   2   0   2    34828.54    35012.13    360.22 o 
   3   0   2      123.64       60.31      9.66 o 
   4   0   2    21029.04    21467.57    198.02 o 
   5   0   2    12020.69    11886.90    120.06 o 
   6   0   2     4338.22     4516.24     58.26 o 
   7   0   2     1835.75     1933.04     34.59 o 
   8   0   2      297.67      404.40     17.36 o 
   9   0   2     1394.91     1420.75     30.52 o 
  10   0   2     1951.65     2023.39     63.27 o 
  11   0   2      101.48      125.32     22.26 o 
  12   0   2      398.49      443.15     39.67 o 
  13   0   2      100.45       62.51     20.35 o 
  14   0   2       25.85       25.14     17.37 o 
  15   0   2       64.22       76.16     22.83 o 
  16   0   2     1282.30     1122.80     61.10 o 
  17   0   2      735.96      768.27     99.42 o 
  18   0   2      565.06      635.31     93.52 o 
  19   0   2      219.34      217.36     65.98 o 
  20   0   2       74.88      139.21     52.67 o 
 -21   1   2       55.44       78.19     31.27 o 
 -20   1   2        3.90       19.83     37.02 o 
 -19   1   2     2033.37     1917.71     92.74 o 
 -18   1   2       61.71       73.22     33.73 o 
 -17   1   2       80.27       98.36     20.49 o 
 -16   1   2      928.82      881.37     37.05 o 
 -15   1   2       19.99        8.62     11.73 o 
 -14   1   2       12.69        9.82     10.23 o 
 -13   1   2     2201.94     2013.09     48.34 o 
 -12   1   2       40.95       39.53      9.54 o 
 -11   1   2      104.22       81.71     11.12 o 
 -10   1   2     1685.78     1893.66     34.49 o 
  -9   1   2     3906.94     3439.33     46.13 o 
  -8   1   2    11214.75    11960.70    103.80 o 
  -7   1   2        3.06        7.97      5.99 o 
  -6   1   2     2546.74     2512.67     29.44 o 
  -5   1   2    16503.07    16488.93    130.67 o 
  -4   1   2     1028.72      972.50     16.54 o 
  -3   1   2    13303.12    13056.85     88.29 o 
  -2   1   2    41766.39    42262.74    249.14 o 
  -1   1   2     2403.68     2399.31     24.33 o 
   0   1   2     1535.74     1462.48     12.43 o 
   1   1   2     1954.40     2018.34     18.39 o 
   2   1   2     1800.53     1723.75     17.37 o 
   3   1   2       26.92       17.53      4.98 o 
   4   1   2     3917.91     4000.27     38.05 o 
   5   1   2     1887.06     1831.22     27.54 o 
   6   1   2     6033.55     6459.95     63.46 o 
   7   1   2     1278.61     1218.14     24.82 o 
   8   1   2      220.10      373.99     16.93 o 
   9   1   2      295.09      264.01     15.27 o 
  10   1   2     1073.49     1043.79     35.25 o 
  11   1   2      205.58      211.56     20.43 o 
  12   1   2        9.10       10.37      9.93 o 
  13   1   2     1211.12     1007.82     36.21 o 
  14   1   2        4.37        6.68     10.70 o 
  15   1   2       56.16       50.90     14.91 o 
  16   1   2      368.89      404.45     32.15 o 
  17   1   2      116.72       86.24     32.77 o 
  18   1   2      193.48      167.21     38.60 o 
  19   1   2      325.69      299.91     58.39 o 
  20   1   2       24.33      123.77     58.26 o 
 -21   2   2       63.09      170.07     88.51 o 
 -20   2   2        0.08       36.20     29.88 o 
 -19   2   2       68.06       76.49     33.57 o 
 -18   2   2      433.05      423.87     55.96 o 
 -17   2   2        0.06        0.12     15.41 o 
 -16   2   2      158.98      137.78     20.65 o 
 -15   2   2      290.66      224.79     22.89 o 
 -14   2   2       75.18       67.70     14.91 o 
 -13   2   2     1271.82     1106.61     36.19 o 
 -12   2   2     1097.30     1031.27     28.92 o 
 -11   2   2      169.83      214.49     12.09 o 
 -10   2   2     2597.57     2473.53     33.84 o 
  -9   2   2     1535.28     1387.42     23.76 o 
  -8   2   2    21440.45    22673.82    157.14 o 
  -7   2   2     3463.71     3376.66     40.11 o 
  -6   2   2     1119.50     1323.20     20.23 o 
  -5   2   2     1292.01     1320.52     17.87 o 
  -4   2   2     1926.17     2009.24     22.11 o 
  -3   2   2      669.03      671.32     11.77 o 
  -2   2   2     5070.17     5413.86     38.18 o 
  -1   2   2      298.68      284.58     16.69 o 
   0   2   2     6964.41     6861.23     62.69 o 
   1   2   2      111.76      121.54      6.79 o 
   2   2   2     3049.10     3219.19     32.71 o 
   3   2   2       18.75       -1.22      4.41 o 
   4   2   2      170.28      111.11      9.00 o 
   5   2   2     1758.07     1776.91     25.20 o 
   6   2   2     1158.59     1110.80     23.70 o 
   7   2   2        8.24       23.75      7.22 o 
   8   2   2      802.64      862.65     23.43 o 
   9   2   2       42.76       47.33      9.23 o 
  10   2   2      261.28      254.41     17.22 o 
  11   2   2      257.07      231.60     19.84 o 
  12   2   2        9.42       -3.07      9.31 o 
  13   2   2       66.71       72.53     14.67 o 
  14   2   2     1994.72     1804.35     50.15 o 
  15   2   2       20.04       24.67     12.71 o 
  16   2   2      149.22      143.87     20.89 o 
  17   2   2       13.65       19.03     23.27 o 
  18   2   2       96.24      152.17     37.47 o 
  19   2   2       32.17       54.55     25.81 o 
  20   2   2      111.65      187.80     43.66 o 
 -21   3   2      162.81      486.28    205.91 o 
 -20   3   2      471.59      561.66     65.72 o 
 -19   3   2      457.11      541.97     62.61 o 
 -18   3   2     1184.68     1092.20     91.03 o 
 -17   3   2      140.46      118.39     24.17 o 
 -16   3   2     1259.27     1170.82     50.54 o 
 -15   3   2        0.82       10.09     13.90 o 
 -14   3   2     1380.52     1358.74     49.45 o 
 -13   3   2       91.00       99.86     16.10 o 
 -12   3   2      111.27      109.41     15.76 o 
 -11   3   2      901.61      813.94     35.13 o 
 -10   3   2     2394.37     2279.81     45.95 o 
  -9   3   2      244.61      198.52     15.58 o 
  -8   3   2      615.52      670.37     18.63 o 
  -7   3   2      113.90      169.19     11.19 o 
  -6   3   2        0.73        8.40      5.64 o 
  -5   3   2        1.02       -3.63      4.65 o 
  -4   3   2     2188.17     2309.53     25.52 o 
  -3   3   2    38009.92    40636.87    276.38 o 
  -2   3   2    16643.95    17233.43    120.95 o 
   0   3   2    11830.70    12003.38     94.34 o 
   1   3   2     2432.72     2710.52     36.85 o 
   2   3   2     7296.14     7157.59     64.09 o 
   3   3   2    12948.40    13048.53     93.26 o 
   4   3   2        0.81        1.24      5.69 o 
   5   3   2      439.57      444.43     13.11 o 
   6   3   2     5694.20     5705.74     61.73 o 
   7   3   2     1123.25     1168.89     26.63 o 
   8   3   2     4236.67     3932.63     52.70 o 
   9   3   2       30.29       33.71      9.40 o 
  10   3   2      129.83      110.67     13.55 o 
  11   3   2        3.24        4.82      9.36 o 
  12   3   2        1.74       -6.48      9.51 o 
  13   3   2      441.21      393.44     28.02 o 
  14   3   2       44.10       65.52     15.59 o 
  15   3   2     1278.04     1186.73     42.68 o 
  16   3   2      251.27      280.83     33.17 o 
  17   3   2        1.36        9.56     24.77 o 
  18   3   2       91.57      136.93     34.76 o 
  19   3   2      188.70      248.56     45.60 o 
  20   3   2       25.50      248.25     34.80 o 
 -21   4   2       80.41      206.42     44.52 o 
 -20   4   2       59.27      179.51     38.83 o 
 -19   4   2        1.52       27.12     40.38 o 
 -18   4   2      146.14      125.55     65.25 o 
 -17   4   2     1022.37      889.61     66.17 o 
 -16   4   2      587.18      565.69     42.66 o 
 -15   4   2       67.27       73.11     18.37 o 
 -14   4   2      230.80      194.34     24.90 o 
 -13   4   2      674.20      663.12     29.95 o 
 -12   4   2      694.66      634.57     33.92 o 
 -11   4   2     5667.44     5439.68     79.27 o 
 -10   4   2     2001.95     1905.76     34.56 o 
  -9   4   2     1359.96     1419.68     29.12 o 
  -8   4   2       16.52       30.27      7.83 o 
  -7   4   2     5848.11     5911.39     62.50 o 
  -6   4   2     1040.99      979.20     21.06 o 
  -5   4   2     1232.01     1222.23     21.19 o 
  -4   4   2      815.20     1013.88     19.21 o 
  -3   4   2    14988.25    15936.71    114.48 o 
  -2   4   2    50618.96    52231.63    537.14 o 
  -1   4   2    21847.53    22568.32    190.38 o 
   0   4   2      833.52      960.75     48.14 o 
   1   4   2     2646.66     2756.58     36.69 o 
   2   4   2       81.90      120.88     14.69 o 
   3   4   2      876.69      858.79     24.36 o 
   4   4   2      785.54      745.34     19.72 o 
   5   4   2       87.62       83.29     10.25 o 
   6   4   2       75.55       55.97      9.53 o 
   7   4   2       63.72       89.28     10.13 o 
   8   4   2       38.77       44.05     11.63 o 
   9   4   2        0.12        1.73     13.81 o 
  10   4   2     1305.22     1231.58     37.83 o 
  11   4   2      727.83      687.73     26.49 o 
  12   4   2       12.03       27.68     14.37 o 
  13   4   2      420.43      400.52     42.63 o 
  14   4   2     2884.71     2633.43     97.88 o 
  15   4   2       68.76       52.59     22.55 o 
  16   4   2      195.06      209.26     40.84 o 
  17   4   2      685.72      805.68     73.88 o 
  18   4   2      365.69      387.64     53.84 o 
  19   4   2       35.77       79.69     30.96 o 
  20   4   2      915.38     1157.31     70.57 o 
 -21   5   2      210.23      727.39     63.67 o 
 -20   5   2      769.21     1055.04     80.07 o 
 -19   5   2       79.50      118.91     32.96 o 
 -18   5   2       10.58       53.90     28.03 o 
 -17   5   2       12.60        4.71     23.90 o 
 -16   5   2      146.08      126.06     22.66 o 
 -15   5   2       26.02       44.57     17.27 o 
 -14   5   2      185.84      125.48     19.13 o 
 -13   5   2      128.20      153.75     21.08 o 
 -12   5   2       34.34       26.18     12.40 o 
 -11   5   2      303.31      272.42     22.53 o 
 -10   5   2     2380.75     2296.94     40.47 o 
  -9   5   2       57.67       60.32     10.62 o 
  -8   5   2      250.14      317.59     16.74 o 
  -7   5   2        0.72       -1.14      6.81 o 
  -6   5   2      107.40      134.19     11.54 o 
  -5   5   2       69.32       71.27      9.00 o 
  -4   5   2     8765.89     8999.46     76.13 o 
  -3   5   2     5458.39     5780.61     53.66 o 
  -2   5   2      401.81      311.94     26.45 o 
  -1   5   2     3616.74     3516.12     46.46 o 
   0   5   2      454.95      514.45     29.38 o 
   1   5   2     1607.21     1567.19     26.71 o 
   2   5   2     6460.25     6605.23     67.39 o 
   3   5   2       98.08       94.25     12.46 o 
   4   5   2     1788.01     2091.46     34.63 o 
   5   5   2      177.90      281.04     16.21 o 
   6   5   2     3591.75     3709.12     49.27 o 
   7   5   2      207.45      168.40     14.29 o 
   8   5   2      157.02      186.28     14.30 o 
   9   5   2     1195.41     1189.77     40.54 o 
  10   5   2      538.21      481.04     28.12 o 
  11   5   2      233.17      219.67     22.38 o 
  12   5   2     3467.42     3162.78     64.33 o 
  13   5   2      477.83      463.12     36.96 o 
  14   5   2       15.09       -0.50     14.94 o 
  15   5   2      236.95      210.58     29.65 o 
  16   5   2      227.80      248.83     42.98 o 
  17   5   2      250.38      336.46     49.75 o 
  18   5   2       70.37       65.65     31.97 o 
  19   5   2      105.84      224.86     39.80 o 
  20   5   2       96.56      328.30     48.69 o 
 -20   6   2       34.15      142.71     65.74 o 
 -19   6   2       14.54      113.13     47.51 o 
 -18   6   2      180.49      245.24     38.41 o 
 -17   6   2       84.36      131.91     41.72 o 
 -16   6   2      633.20      584.83     38.49 o 
 -15   6   2      154.60      142.71     21.68 o 
 -14   6   2      596.71      487.28     30.36 o 
 -13   6   2     1454.19     1297.89     39.71 o 
 -12   6   2      962.21      875.84     33.09 o 
 -11   6   2     2688.21     2642.01     52.31 o 
 -10   6   2     1157.91     1024.88     28.33 o 
  -9   6   2      150.41      188.24     15.43 o 
  -8   6   2     1367.63     1422.98     30.50 o 
  -7   6   2      638.29      707.22     21.57 o 
  -6   6   2     6308.74     6559.59     66.32 o 
  -5   6   2     2328.42     2504.54     35.90 o 
  -4   6   2      743.51      730.63     18.98 o 
  -3   6   2     2118.52     2114.37     33.44 o 
  -2   6   2     4822.94     5081.43     70.88 o 
  -1   6   2       63.89      124.72     17.98 o 
   0   6   2     1807.29     1938.27     40.43 o 
   1   6   2      282.78      396.34     16.35 o 
   2   6   2     2546.43     3127.50     43.84 o 
   3   6   2       65.16       48.33     10.08 o 
   4   6   2     7673.19     8078.78     82.44 o 
   5   6   2     1338.98     1394.56     31.09 o 
   6   6   2        4.49       19.39     10.15 o 
   7   6   2       28.45       38.65     13.78 o 
   8   6   2      722.17      600.67     23.68 o 
   9   6   2      363.29      398.29     27.30 o 
  10   6   2        2.23        4.01     16.32 o 
  11   6   2     1019.14     1032.28     38.29 o 
  12   6   2      240.06      201.31     26.88 o 
  13   6   2      173.08      156.56     23.34 o 
  14   6   2      854.56      717.95     48.74 o 
  15   6   2      140.50      167.71     35.66 o 
  16   6   2      796.75      799.17     76.22 o 
  17   6   2      990.67      971.35     66.59 o 
  18   6   2        0.81       24.48     41.63 o 
  19   6   2      501.21      798.41    125.72 o 
 -20   7   2        0.33      -32.64     74.07 o 
 -19   7   2      587.29      675.58     81.15 o 
 -18   7   2      653.74      777.68     83.00 o 
 -17   7   2       20.07      124.51     51.82 o 
 -16   7   2      285.45      392.98     36.37 o 
 -15   7   2      760.50      757.57     35.92 o 
 -14   7   2      326.62      377.34     31.61 o 
 -13   7   2       65.44       50.22     14.17 o 
 -12   7   2       75.24       86.89     15.73 o 
 -11   7   2      647.71      645.94     36.70 o 
 -10   7   2       43.88       21.84     14.22 o 
  -9   7   2     2259.92     2241.58     40.80 o 
  -8   7   2     1503.90     1532.77     34.64 o 
  -7   7   2        0.29       -6.31      8.35 o 
  -6   7   2      269.91      357.76     17.57 o 
  -5   7   2     2800.57     2931.59     41.11 o 
  -4   7   2     1646.40     1565.52     31.64 o 
  -3   7   2    31424.11    32649.57    246.15 o 
  -2   7   2     7157.28     7438.79     97.41 o 
  -1   7   2      358.81      469.43     24.08 o 
   0   7   2     9288.71     9603.98    135.95 o 
   1   7   2     2170.22     2405.53     45.46 o 
   2   7   2     6857.55     6825.66     74.20 o 
   3   7   2      675.64      757.60     25.15 o 
   4   7   2      267.77      356.38     18.05 o 
   5   7   2      457.69      459.40     20.17 o 
   6   7   2      572.76      665.26     24.27 o 
   7   7   2       23.21       32.34     12.60 o 
   8   7   2     1545.41     1501.70     42.53 o 
   9   7   2      579.19      590.42     29.83 o 
  10   7   2       41.98       27.31     13.63 o 
  11   7   2        6.08        3.27     12.97 o 
  12   7   2      882.65      863.49     37.44 o 
  13   7   2      259.38      236.67     25.58 o 
  14   7   2     1069.56     1080.74     51.48 o 
  15   7   2     2590.09     2342.86     94.74 o 
  16   7   2     1498.27     1450.50     76.71 o 
  17   7   2      255.45      359.30     47.85 o 
  18   7   2       82.63      226.53     47.23 o 
  19   7   2      300.68     1559.93     68.96 o 
 -19   8   2      326.38      520.50    152.80 o 
 -18   8   2     1448.19     1411.56    118.78 o 
 -17   8   2        5.77       45.27     37.42 o 
 -16   8   2       97.61      103.61     76.38 o 
 -15   8   2      663.84      646.80     32.55 o 
 -14   8   2      138.27      118.97     18.65 o 
 -13   8   2      621.11      631.44     30.51 o 
 -12   8   2       41.65       67.35     15.77 o 
 -11   8   2     1770.39     1791.51     44.66 o 
 -10   8   2      207.78      196.50     19.75 o 
  -9   8   2       41.41       34.68     11.77 o 
  -8   8   2      478.01      484.92     22.31 o 
  -7   8   2      626.80      686.53     23.74 o 
  -6   8   2     1390.10     1420.18     37.31 o 
  -5   8   2       25.72       17.55      9.17 o 
  -4   8   2       28.90       38.42     11.93 o 
  -3   8   2     4899.70     5071.80     77.51 o 
  -2   8   2        2.89        0.36     14.10 o 
  -1   8   2     2286.56     2226.67     45.07 o 
   0   8   2      341.64      437.19     25.10 o 
   1   8   2     4837.73     4932.97    117.85 o 
   2   8   2      461.92      548.67     29.77 o 
   3   8   2      256.64      279.57     26.75 o 
   4   8   2      510.37      689.05     24.45 o 
   5   8   2      158.12      156.16     15.70 o 
   6   8   2      562.93      610.15     25.34 o 
   7   8   2     1278.56     1277.26     32.90 o 
   8   8   2      696.59      717.85     34.55 o 
   9   8   2      237.72      219.65     21.65 o 
  10   8   2      143.54      135.79     25.90 o 
  11   8   2     1503.99     1517.07     52.79 o 
  12   8   2       20.86       28.72     14.26 o 
  13   8   2     1649.04     1738.23     53.39 o 
  14   8   2       27.65       57.03     22.98 o 
  15   8   2       31.60      135.45     32.31 o 
  16   8   2      210.80      333.05     43.99 o 
  17   8   2       16.69      103.55     38.20 o 
  18   8   2      222.68      367.65    106.67 o 
 -18   9   2      891.59      979.84    122.79 o 
 -17   9   2       13.93       -6.80     33.42 o 
 -16   9   2       54.51       64.42     70.97 o 
 -15   9   2        5.52      -12.38     25.35 o 
 -14   9   2      238.21      304.65     47.25 o 
 -13   9   2     1337.61     1213.13     47.20 o 
 -12   9   2       39.82       46.76     19.01 o 
 -11   9   2      903.33      910.74     39.48 o 
 -10   9   2      458.16      418.43     31.15 o 
  -9   9   2       18.24       37.01     13.71 o 
  -8   9   2      253.05      334.62     24.97 o 
  -7   9   2      512.07      554.57     24.91 o 
  -6   9   2      308.44      339.00     22.39 o 
  -5   9   2      242.92      280.09     19.75 o 
  -4   9   2      928.43      899.66     28.14 o 
  -3   9   2      383.93      418.58     25.02 o 
  -2   9   2      638.48      696.79     37.23 o 
  -1   9   2     1016.71     1045.64     36.77 o 
   0   9   2      423.09      486.43     32.39 o 
   1   9   2      200.08      223.04     26.36 o 
   2   9   2      159.46      245.65     25.42 o 
   3   9   2      398.14      453.58     30.96 o 
   4   9   2      206.66      223.32     18.28 o 
   5   9   2      168.18      204.75     18.29 o 
   6   9   2       43.30       36.67     12.86 o 
   7   9   2     1287.58     1177.04     33.71 o 
   8   9   2     3438.91     3329.75     61.06 o 
   9   9   2      741.89      728.79     31.80 o 
  10   9   2     1448.33     1410.51     42.58 o 
  11   9   2       39.50       48.55     15.61 o 
  12   9   2      231.91      228.16     24.11 o 
  13   9   2       88.82      146.89     21.12 o 
  14   9   2      153.43      307.79     35.67 o 
  15   9   2      271.77      349.09    102.94 o 
  16   9   2        0.32       72.79     86.78 o 
  17   9   2       12.41       13.85     67.33 o 
 -18  10   2      896.00     1489.42     99.36 o 
 -17  10   2      801.89     1010.05    194.02 o 
 -16  10   2       16.09       45.21     66.33 o 
 -15  10   2      528.62      635.38     51.45 o 
 -14  10   2        3.80      -10.59     22.73 o 
 -13  10   2      157.39      227.39     27.87 o 
 -12  10   2       99.52       94.09     19.40 o 
 -11  10   2        7.12       55.22     15.72 o 
 -10  10   2        3.78       10.23     15.78 o 
  -9  10   2        8.25      -11.21     11.21 o 
  -8  10   2      264.90      315.92     24.64 o 
  -7  10   2        5.18        2.77     12.92 o 
  -6  10   2      515.88      508.91     32.07 o 
  -5  10   2      763.45      782.50     37.54 o 
  -4  10   2      304.65      265.22     27.46 o 
  -3  10   2      487.96      420.15     82.76 o 
  -2  10   2     2441.94     2349.47     69.70 o 
  -1  10   2      119.54      144.14     31.56 o 
   0  10   2      383.14      378.23     37.90 o 
   1  10   2       44.84       12.32     18.59 o 
   2  10   2      455.79      536.09     33.39 o 
   3  10   2     3633.15     3744.51     79.13 o 
   4  10   2      124.15      110.50     23.17 o 
   5  10   2     2045.61     2091.13     55.63 o 
   6  10   2     1066.58     1035.62     32.06 o 
   7  10   2     1072.22     1058.57     32.26 o 
   8  10   2      576.93      592.87     29.94 o 
   9  10   2      847.84      967.58     47.10 o 
  10  10   2      593.70      671.41     31.34 o 
  11  10   2      602.11      660.62     35.33 o 
  12  10   2       84.98      106.33     26.04 o 
  13  10   2       15.13       78.94     26.69 o 
  14  10   2      104.72      138.19     43.19 o 
  15  10   2      132.12      268.18     44.30 o 
  16  10   2     1266.23     1295.71    268.42 o 
 -16  11   2       35.68       51.13     45.52 o 
 -15  11   2      285.19      346.90    112.25 o 
 -14  11   2      871.97     1027.44    121.97 o 
 -13  11   2       20.82       19.06     24.99 o 
 -12  11   2       62.17       97.03     24.95 o 
 -11  11   2       76.00      113.96     34.64 o 
 -10  11   2        1.09       15.36     35.15 o 
  -9  11   2      358.18      416.23     32.32 o 
  -8  11   2      288.50      377.19     31.39 o 
  -7  11   2      862.24      811.67     39.32 o 
  -6  11   2       34.85       -1.25     17.13 o 
  -5  11   2     1874.96     1895.70     53.10 o 
  -4  11   2        5.60      -17.85     17.85 o 
  -3  11   2      294.39      301.78     45.91 o 
  -2  11   2     4024.35     3768.10     89.56 o 
  -1  11   2       26.58      -15.59     28.93 o 
   0  11   2     1557.80     1547.69     63.24 o 
   1  11   2      117.27      147.19     34.68 o 
   2  11   2      426.34      476.60     44.48 o 
   3  11   2      879.13     1010.73     74.88 o 
   4  11   2      476.96      543.63     42.98 o 
   5  11   2      452.22      399.73     38.76 o 
   6  11   2      591.03      568.77     58.57 o 
   7  11   2      436.37      388.84     40.59 o 
   8  11   2      209.74      171.27     23.91 o 
   9  11   2        0.14        9.15     14.56 o 
  10  11   2       62.43      122.89     22.46 o 
  11  11   2       63.54       64.35     25.02 o 
  12  11   2       19.13      102.39     55.83 o 
  13  11   2       28.97       73.04     58.62 o 
  14  11   2      235.53      212.32     55.37 o 
  15  11   2      582.37     1286.03     79.52 o 
  16  11   2     1424.37     2637.63    125.86 o 
 -16  12   2      198.26      326.40    108.05 o 
 -15  12   2        0.73      -25.76     44.63 o 
 -14  12   2       92.74       44.30     49.23 o 
 -13  12   2      258.56      277.00     40.95 o 
 -12  12   2        2.12       -4.16     40.30 o 
 -11  12   2      253.15      427.36     50.89 o 
 -10  12   2      233.09      236.67     34.51 o 
  -9  12   2        0.01       24.58     29.14 o 
  -8  12   2      595.56      529.79     37.56 o 
  -7  12   2      352.52      311.11     30.24 o 
  -6  12   2      343.19      462.50     39.12 o 
  -5  12   2      125.20      133.27     24.22 o 
  -4  12   2      646.26      679.23     64.17 o 
  -3  12   2      238.20      199.42     67.59 o 
  -2  12   2       20.37        1.57     56.29 o 
  -1  12   2       16.54       68.67     81.61 o 
   0  12   2      484.26      437.81     57.34 o 
   1  12   2      804.09      779.37     85.66 o 
   2  12   2     5109.24     5235.17    142.70 o 
   3  12   2        0.06      -33.86     37.46 o 
   4  12   2       10.31       -4.10     22.23 o 
   5  12   2       65.88       68.96     26.13 o 
   6  12   2        8.65        2.36     22.52 o 
   7  12   2       23.50       45.76     27.99 o 
   8  12   2      218.87      216.35     39.35 o 
   9  12   2       17.80       26.71     29.41 o 
  10  12   2      764.04      811.07     57.48 o 
  11  12   2      989.00     1054.92    129.91 o 
  12  12   2      149.26      165.42     74.38 o 
  13  12   2       61.18       91.60     63.99 o 
  14  12   2      113.50       58.72     68.15 o 
 -15  13   2      101.21       84.11     69.37 o 
 -14  13   2       74.65       11.20     66.23 o 
 -13  13   2        3.94      -38.74     61.29 o 
 -12  13   2       15.33      -56.97     56.97 o 
 -11  13   2        0.87      -21.97     58.59 o 
 -10  13   2       25.49      -46.17     46.17 o 
  -9  13   2       19.86       19.53     60.14 o 
  -8  13   2        6.25       64.88     41.58 o 
  -7  13   2       60.73      -44.92     45.57 o 
  -6  13   2      229.25      271.33     52.93 o 
  -5  13   2      333.91      359.60     37.39 o 
  -4  13   2       49.83       52.49     24.78 o 
  -3  13   2      210.33      267.88     36.45 o 
  -2  13   2        6.47        6.66     50.97 o 
  -1  13   2      248.47      279.50     54.03 o 
   0  13   2        4.49       -3.71     39.08 o 
   1  13   2      114.61      188.43     52.49 o 
   2  13   2       13.12       34.30     44.67 o 
   3  13   2      191.76      185.86     35.12 o 
   4  13   2      331.35      325.96     40.05 o 
   5  13   2      345.35      421.92     42.21 o 
   6  13   2      202.12       92.41     28.57 o 
   7  13   2      111.13      159.06     36.89 o 
   8  13   2        5.06       29.57     84.78 o 
   9  13   2      110.68      188.50     48.01 o 
  10  13   2       53.72       -3.80     61.26 o 
  11  13   2       13.30       15.77     65.99 o 
  12  13   2      223.64      173.55     81.57 o 
  13  13   2      493.26      463.45     98.07 o 
  14  13   2        1.14      -24.79     66.89 o 
 -14  14   2      248.56      326.93     92.19 o 
 -13  14   2       58.89       -6.48     63.71 o 
 -12  14   2      259.07      409.58     93.73 o 
 -11  14   2      427.77      396.77     98.79 o 
 -10  14   2      728.73      777.77    116.59 o 
  -9  14   2        2.14        1.99     62.85 o 
  -8  14   2        8.01        9.30     65.57 o 
  -7  14   2        2.73      -30.59     37.53 o 
  -6  14   2        7.73       43.81     49.20 o 
  -5  14   2       37.68       89.02     46.57 o 
  -4  14   2       45.10        8.85     36.88 o 
  -3  14   2      212.52      376.63     79.38 o 
  -2  14   2      368.87      439.20     64.12 o 
  -1  14   2      191.42      193.82     51.76 o 
   0  14   2        3.45       -1.88     84.06 o 
   1  14   2        7.82       67.17     47.49 o 
   2  14   2      181.64       81.10     72.30 o 
   3  14   2      267.53      316.01     59.65 o 
   4  14   2       73.65       97.23     31.27 o 
   5  14   2       82.25       91.13     30.35 o 
   6  14   2        1.45       42.97     27.41 o 
   7  14   2      271.24      453.57     98.64 o 
   8  14   2      169.49      245.96     85.85 o 
   9  14   2      120.80      167.62     83.77 o 
  10  14   2      705.84      713.97    118.84 o 
  11  14   2      133.93      206.19     81.71 o 
  12  14   2       47.10       17.52     69.10 o 
  13  14   2       81.66       58.84     76.21 o 
 -12  15   2       26.53      112.25     78.00 o 
 -11  15   2      290.81      428.49     94.53 o 
 -10  15   2        0.37      -38.55     59.15 o 
  -9  15   2      112.04      103.52     72.63 o 
  -8  15   2       96.76       56.75     72.00 o 
  -7  15   2      484.67      414.38     64.25 o 
  -6  15   2      323.33      304.17     59.86 o 
  -5  15   2      302.43      389.28     64.26 o 
  -4  15   2      291.93      357.24     90.16 o 
  -3  15   2      267.17      263.69     58.35 o 
  -2  15   2       16.37       36.21     44.50 o 
  -1  15   2      218.16      200.57     57.55 o 
   0  15   2       18.57      -24.14     44.82 o 
   1  15   2      179.07      304.76     61.40 o 
   2  15   2       80.14       31.97     41.68 o 
   3  15   2        4.09       11.41     28.51 o 
   4  15   2      552.75      626.21     52.48 o 
   5  15   2       85.44      108.62     30.12 o 
   6  15   2        8.48       47.96     70.22 o 
   7  15   2      317.17      384.73     98.37 o 
   8  15   2        8.77      -64.64     64.64 o 
   9  15   2        7.23      -37.15     71.28 o 
  10  15   2      449.48      449.22    107.01 o 
  11  15   2       51.00      -51.28     61.34 o 
 -10  16   2       99.27      181.25     87.03 o 
  -9  16   2      160.15      237.81     85.84 o 
  -8  16   2       18.17      -35.36     63.71 o 
  -7  16   2       73.28      125.14     80.35 o 
  -6  16   2       54.25       82.68     50.77 o 
  -5  16   2      225.47      236.02     61.99 o 
  -4  16   2       54.55       26.19     94.37 o 
  -3  16   2        2.77      -32.14     91.00 o 
  -2  16   2        9.63      -31.83     52.64 o 
  -1  16   2      192.98      263.56     76.83 o 
   0  16   2       28.80       -8.76     47.13 o 
   1  16   2      129.63      129.51     55.71 o 
   2  16   2        4.99      -41.20     41.20 o 
   3  16   2      368.72      547.63     76.41 o 
   4  16   2       54.94       -0.73     56.31 o 
   5  16   2        9.63      -43.37     43.37 o 
   6  16   2       16.09      -13.64     71.77 o 
   7  16   2       77.21       61.03     82.20 o 
   8  16   2      715.11      701.36    127.28 o 
   9  16   2      636.76      814.40    130.80 o 
  -8  17   2       46.75       49.60     71.19 o 
  -7  17   2       39.37       88.24     79.42 o 
  -6  17   2        2.42      -47.63     47.63 o 
  -5  17   2       35.48       11.44     81.36 o 
  -4  17   2      184.62      229.43     85.65 o 
  -3  17   2       61.36       30.10     55.20 o 
  -2  17   2      191.60      229.90     64.21 o 
  -1  17   2        0.24       71.66     53.24 o 
   0  17   2      157.88      188.10     62.08 o 
   1  17   2      160.34      145.34     60.64 o 
   2  17   2        7.24      -23.74     48.71 o 
   3  17   2       96.57       28.66     48.68 o 
   4  17   2       14.64       14.84     48.36 o 
   5  17   2      155.14      146.55     82.74 o 
   6  17   2       15.60       53.60     82.98 o 
   7  17   2      616.42      739.60    131.41 o 
  -3  18   2      107.74      134.22     71.55 o 
  -2  18   2      454.30      629.52     82.65 o 
  -1  18   2       34.89      -38.58     56.06 o 
   0  18   2      341.78      348.60     95.10 o 
   1  18   2        1.40        0.47     78.01 o 
   2  18   2      353.12      303.88     67.39 o 
 -22   1   3        0.09      136.47     47.41 o 
 -21   1   3      163.73      240.73     45.47 o 
 -20   1   3       99.15      100.60     56.26 o 
 -19   1   3       11.28        7.86     28.11 o 
 -18   1   3        2.49       -8.59     23.40 o 
 -17   1   3      429.68      483.65     34.61 o 
 -16   1   3       21.01        0.22     12.44 o 
 -15   1   3      914.84      871.31     35.11 o 
 -14   1   3        3.83        0.96     10.34 o 
 -13   1   3       92.07      104.80     15.40 o 
 -12   1   3      250.72      214.41     18.87 o 
 -11   1   3    10958.65    10667.37    103.87 o 
 -10   1   3     4402.00     4554.06     56.95 o 
  -9   1   3    20979.41    21561.23    227.79 o 
  -8   1   3     1097.85      902.98     21.56 o 
  -7   1   3     1493.35     1559.93     26.49 o 
  -6   1   3       35.81       54.18      5.66 o 
  -5   1   3     7556.19     7615.44     59.04 o 
  -4   1   3     5908.11     6304.89     46.42 o 
  -3   1   3      602.20      627.70     10.69 o 
  -2   1   3     2473.38     2591.76     23.46 o 
  -1   1   3      300.85      255.61     19.01 o 
   0   1   3    42125.22    41222.44    279.34 o 
   1   1   3     1052.23      905.80     14.45 o 
   2   1   3     1643.71     1554.34     17.76 o 
   3   1   3     3015.27     2968.92     27.88 o 
   4   1   3      494.34      431.17     11.48 o 
   5   1   3      761.80      767.67     18.60 o 
   6   1   3    10522.06    10145.66     90.01 o 
   7   1   3     4364.48     4256.27     50.90 o 
   8   1   3       17.02       57.44      9.40 o 
   9   1   3      773.02      793.10     23.01 o 
  10   1   3     1070.59      941.25     31.14 o 
  11   1   3     1471.24     1347.46     38.60 o 
  12   1   3      401.76      355.51     29.71 o 
  13   1   3     1301.04     1110.06     38.60 o 
  14   1   3      358.99      366.81     28.24 o 
  15   1   3       61.84       48.72     25.60 o 
  16   1   3      740.75      685.60     45.23 o 
  17   1   3      983.43      918.24     64.83 o 
  18   1   3      390.59      457.30     57.83 o 
  19   1   3      330.61      410.11     59.00 o 
  20   1   3        1.57       67.70     32.90 o 
 -21   2   3      511.75      681.51     71.55 o 
 -20   2   3      138.08      151.08     38.16 o 
 -19   2   3      358.96      503.94     60.41 o 
 -18   2   3      110.30      172.60     38.05 o 
 -17   2   3       32.07       25.40     18.19 o 
 -16   2   3      976.27      753.39     41.26 o 
 -15   2   3     1778.27     1652.48     56.47 o 
 -14   2   3     3507.02     3447.64     79.67 o 
 -13   2   3      352.07      427.92     23.23 o 
 -12   2   3     1859.45     1771.42     37.35 o 
 -11   2   3      118.35      101.40      9.86 o 
 -10   2   3    16624.18    17300.11    143.58 o 
  -9   2   3       97.57      135.15     10.86 o 
  -8   2   3    33412.91    35293.93    256.91 o 
  -7   2   3      480.24      474.25     14.67 o 
  -6   2   3      189.29      152.67      8.75 o 
  -5   2   3      137.94      178.64      7.75 o 
  -4   2   3     3077.05     3233.29     29.50 o 
  -3   2   3      153.13      226.56      7.48 o 
  -2   2   3       58.09       81.82      4.52 o 
  -1   2   3       47.93       57.16      6.21 o 
   0   2   3     4830.79     5067.42     42.63 o 
   1   2   3      677.61      638.63     19.62 o 
   2   2   3      401.21      289.68      8.89 o 
   3   2   3    15732.38    15876.20     92.30 o 
   4   2   3      249.83      265.21      9.96 o 
   5   2   3     1735.17     1752.95     29.02 o 
   6   2   3      980.00     1056.78     34.61 o 
   7   2   3       49.95       39.93      8.49 o 
   8   2   3       23.79       24.48      8.20 o 
   9   2   3     1466.06     1228.76     29.67 o 
  10   2   3     4045.19     3582.93     52.62 o 
  11   2   3      438.04      406.78     25.89 o 
  12   2   3     3133.89     2697.07     57.78 o 
  13   2   3      203.83      204.86     21.63 o 
  14   2   3     3737.37     3323.10     69.74 o 
  15   2   3       63.28       62.31     15.67 o 
  16   2   3      899.12      815.96     44.97 o 
  17   2   3      109.96       75.73     30.25 o 
  18   2   3      733.86      875.28     71.65 o 
  19   2   3     1461.12     1512.03     85.68 o 
  20   2   3      362.13      611.96     63.08 o 
 -21   3   3       41.42      170.23    128.58 o 
 -20   3   3      105.39      193.85     59.73 o 
 -19   3   3        0.19        3.67     23.99 o 
 -18   3   3       36.97       50.82     28.46 o 
 -17   3   3      434.11      399.59     37.47 o 
 -16   3   3       21.64       26.95     15.72 o 
 -15   3   3     1786.23     1615.15     55.92 o 
 -14   3   3     2639.11     2361.97     64.97 o 
 -13   3   3       73.73      111.46     16.74 o 
 -12   3   3      153.14       77.49     14.98 o 
 -11   3   3      896.71      761.92     22.27 o 
 -10   3   3       25.03       14.72      6.72 o 
  -9   3   3      493.34      580.85     18.11 o 
  -8   3   3        3.15        2.69      5.67 o 
  -7   3   3       93.46      100.67      9.14 o 
  -6   3   3        2.52        2.69      4.24 o 
  -5   3   3      115.63      100.91      7.39 o 
  -4   3   3       51.80       54.65      5.90 o 
  -3   3   3      132.83      152.47      7.14 o 
  -2   3   3     6094.58     6367.94     70.83 o 
  -1   3   3     1017.30     1030.54     37.95 o 
   0   3   3     8120.67     8513.19     81.05 o 
   1   3   3     1672.52     1685.29     23.09 o 
   2   3   3      977.79     1062.11     26.95 o 
   3   3   3     1909.39     1918.49     25.06 o 
   4   3   3     3572.82     3718.15     34.43 o 
   5   3   3       28.46       25.21      5.98 o 
   6   3   3     1414.39     1257.70     26.86 o 
   7   3   3        5.02        1.79      7.32 o 
   8   3   3      998.80      889.65     25.27 o 
   9   3   3       41.53       42.58     10.65 o 
  10   3   3      634.40      616.79     23.69 o 
  11   3   3     2102.62     1965.68     47.54 o 
  12   3   3      193.40      182.75     19.72 o 
  13   3   3     2255.30     2022.51     52.04 o 
  14   3   3       16.68       25.38     12.39 o 
  15   3   3     1319.19     1275.53     44.86 o 
  16   3   3        9.38       65.99     40.19 o 
  17   3   3      517.96      653.06     67.84 o 
  18   3   3       31.98       54.91     33.95 o 
  19   3   3       52.16       75.87     31.32 o 
  20   3   3        0.03      131.28     31.66 o 
 -21   4   3       27.07       77.28     87.18 o 
 -20   4   3      142.92      219.87     38.71 o 
 -19   4   3      127.83      131.66     36.27 o 
 -18   4   3       82.24      108.76     34.94 o 
 -17   4   3       61.33       82.79     31.80 o 
 -16   4   3      208.33      169.38     25.87 o 
 -15   4   3        3.93        7.33     12.94 o 
 -14   4   3     3713.51     3279.57     78.84 o 
 -13   4   3        0.48      -13.30     13.30 o 
 -12   4   3      910.28      911.51     32.77 o 
 -11   4   3       55.83       75.33     11.06 o 
 -10   4   3      699.60      741.62     22.35 o 
  -9   4   3      203.53      209.00     13.69 o 
  -8   4   3      484.89      463.54     16.49 o 
  -7   4   3     1520.23     1574.53     27.32 o 
  -6   4   3      277.60      272.66     11.80 o 
  -5   4   3     1352.55     1393.08     20.91 o 
  -4   4   3     9302.21    10625.01     75.39 o 
  -3   4   3     8487.66     8796.57     69.69 o 
  -2   4   3      576.43      570.66     21.01 o 
  -1   4   3     1304.18     1344.76    126.41 o 
   0   4   3      376.31      378.07     12.46 o 
   1   4   3     4059.44     4233.73     52.34 o 
   2   4   3      285.27      356.39     12.88 o 
   3   4   3     1965.58     2153.88     30.18 o 
   4   4   3      264.66      295.41     12.10 o 
   5   4   3       53.42       55.71      9.00 o 
   6   4   3     1143.06     1143.27     23.71 o 
   7   4   3       37.20       28.88     12.35 o 
   8   4   3        0.65       -3.72      7.68 o 
   9   4   3      774.46      709.57     34.55 o 
  10   4   3     1624.12     1605.47     37.21 o 
  11   4   3     2067.81     1904.09     42.11 o 
  12   4   3     6621.46     5889.43     91.21 o 
  13   4   3      896.83      884.04     43.19 o 
  14   4   3      878.07      839.93     36.19 o 
  15   4   3       85.05       82.32     21.97 o 
  16   4   3        5.13       10.48     24.16 o 
  17   4   3       40.74       54.62     28.05 o 
  18   4   3        0.77       35.40     59.40 o 
  19   4   3      256.98      247.60     39.69 o 
  20   4   3       78.11      484.24    109.28 o 
 -21   5   3      134.09      253.65     58.63 o 
 -20   5   3        4.10       52.41     40.30 o 
 -19   5   3       52.36      109.64     30.25 o 
 -18   5   3       83.76       72.18     28.89 o 
 -17   5   3      289.98      259.92     28.53 o 
 -16   5   3     1266.35     1217.04     47.14 o 
 -15   5   3      621.76      582.34     36.95 o 
 -14   5   3        0.03       -7.97     11.06 o 
 -13   5   3       56.05       49.36     13.28 o 
 -12   5   3      456.03      393.57     25.49 o 
 -11   5   3     5857.42     5558.52     76.10 o 
 -10   5   3     4449.76     4408.81     55.46 o 
  -9   5   3       72.03       58.60     10.34 o 
  -8   5   3       53.28       39.13      8.96 o 
  -7   5   3      320.55      288.71     14.83 o 
  -6   5   3      208.50      276.87     13.90 o 
  -5   5   3       13.25       14.48      6.43 o 
  -4   5   3      556.65      769.19     17.46 o 
  -3   5   3     2840.05     3160.67     37.65 o 
  -2   5   3     1124.56     1197.80     45.38 o 
  -1   5   3       18.56       27.85     15.42 o 
   0   5   3     2726.11     2722.13     33.53 o 
   1   5   3      671.53      639.16     24.26 o 
   2   5   3     1023.69      905.68     25.59 o 
   3   5   3       14.85       21.89      6.74 o 
   4   5   3     4082.70     4130.12     51.32 o 
   5   5   3       70.42       87.11     11.23 o 
   6   5   3     2883.97     3055.31     44.09 o 
   7   5   3     1191.86     1229.20     27.61 o 
   8   5   3      172.48      123.45     17.07 o 
   9   5   3      100.15       91.36     17.12 o 
  10   5   3     1340.45     1123.65     39.09 o 
  11   5   3     4086.08     3678.76     69.91 o 
  12   5   3      529.27      550.80     33.96 o 
  13   5   3        0.12       -3.22     12.98 o 
  14   5   3     2194.40     1773.59     61.50 o 
  15   5   3      233.34      270.97     32.02 o 
  16   5   3      422.40      434.84     54.39 o 
  17   5   3      506.58      642.28     66.22 o 
  18   5   3      423.34      538.01     64.09 o 
  19   5   3        0.69      488.64     51.21 o 
 -20   6   3      212.67      186.66     52.69 o 
 -19   6   3      121.90      120.08     44.72 o 
 -18   6   3      213.14      250.65     45.79 o 
 -17   6   3        0.01       56.56     22.95 o 
 -16   6   3      267.86      300.72     30.62 o 
 -15   6   3      747.22      727.49     32.64 o 
 -14   6   3     2123.35     1909.64     56.71 o 
 -13   6   3     2374.75     2058.24     48.15 o 
 -12   6   3      945.27      801.93     30.98 o 
 -11   6   3       13.69       29.79     12.07 o 
 -10   6   3      421.16      434.78     21.49 o 
  -9   6   3     1376.14     1422.56     32.71 o 
  -8   6   3      194.17      216.97     15.38 o 
  -7   6   3      333.69      409.96     17.20 o 
  -6   6   3       76.75       99.68     10.72 o 
  -5   6   3       43.60       36.14      7.94 o 
  -4   6   3    17824.91    18768.81    150.70 o 
  -3   6   3       38.13       30.33      7.51 o 
  -2   6   3    23273.95    23663.42    793.22 o 
  -1   6   3      147.12      198.90     14.14 o 
   0   6   3      104.63       96.05     18.59 o 
   1   6   3        5.26       37.03     13.47 o 
   2   6   3     3388.06     3376.94     46.12 o 
   3   6   3      187.09      197.51     15.39 o 
   4   6   3      126.21      155.36     14.54 o 
   5   6   3      691.83      784.92     24.97 o 
   6   6   3       11.08        8.66      9.68 o 
   7   6   3       54.28       42.70     11.71 o 
   8   6   3        3.86       -4.15     14.00 o 
   9   6   3      369.92      397.73     27.79 o 
  10   6   3      465.25      527.85     30.80 o 
  11   6   3      141.46      122.44     28.31 o 
  12   6   3       28.68       23.50     15.11 o 
  13   6   3        3.13      -11.93     12.22 o 
  14   6   3       80.93      102.05     28.17 o 
  15   6   3      149.35      186.94     37.43 o 
  16   6   3       38.19       51.56     27.04 o 
  17   6   3       37.30       79.28     64.92 o 
  18   6   3      101.72      240.02     59.90 o 
  19   6   3      261.33      953.63     68.24 o 
 -20   7   3       51.91       67.34     82.46 o 
 -19   7   3      520.75      538.06     74.61 o 
 -18   7   3      724.40      801.71    129.54 o 
 -17   7   3      321.15      258.98     43.87 o 
 -16   7   3      505.01      601.82     37.85 o 
 -15   7   3       42.52       57.39     15.70 o 
 -14   7   3      590.96      537.56     31.30 o 
 -13   7   3        0.01       13.25     12.19 o 
 -12   7   3        4.59       31.18     12.52 o 
 -11   7   3     1115.02     1094.31     34.73 o 
 -10   7   3       60.64       54.07     11.92 o 
  -9   7   3      799.30      791.20     25.52 o 
  -8   7   3     1272.72     1198.63     28.69 o 
  -7   7   3      293.21      297.62     16.94 o 
  -6   7   3      906.56      909.59     30.41 o 
  -5   7   3     8117.70     8687.27     80.22 o 
  -4   7   3    24552.28    26416.50    205.31 o 
  -3   7   3     7329.97     7525.56     74.74 o 
  -2   7   3     3464.47     3806.44     52.65 o 
  -1   7   3      401.74      422.68     21.34 o 
   0   7   3     1327.69     1605.51     38.63 o 
   1   7   3     2489.97     2648.17     49.03 o 
   2   7   3      865.87      793.27     24.18 o 
   3   7   3        7.15       -8.49      9.21 o 
   4   7   3      673.66      827.35     24.34 o 
   5   7   3      347.39      340.22     20.14 o 
   6   7   3      645.37      609.62     24.80 o 
   7   7   3       11.20        7.20     11.44 o 
   8   7   3      230.53      216.23     23.80 o 
   9   7   3     3914.57     3712.68     75.71 o 
  10   7   3       59.53       44.61     18.48 o 
  11   7   3      135.92       96.96     18.84 o 
  12   7   3        7.22       16.93     15.06 o 
  13   7   3      198.94      198.60     26.73 o 
  14   7   3      646.41      590.06     45.28 o 
  15   7   3     1132.79     1163.79     72.54 o 
  16   7   3      337.51      501.38     56.80 o 
  17   7   3      169.46      321.56     47.43 o 
  18   7   3      179.07      595.41    111.42 o 
 -19   8   3      139.76      212.86     48.48 o 
 -18   8   3        2.21       20.93     35.25 o 
 -17   8   3       48.01      104.97     42.85 o 
 -16   8   3       25.90       80.31     26.48 o 
 -15   8   3      320.14      357.28     31.63 o 
 -14   8   3      404.72      466.27     35.53 o 
 -13   8   3      733.63      687.60     30.73 o 
 -12   8   3      165.07      118.00     18.11 o 
 -11   8   3      939.09      878.07     37.77 o 
 -10   8   3      454.72      414.76     22.27 o 
  -9   8   3        0.03       -5.79      9.47 o 
  -8   8   3        0.16       -0.51      8.61 o 
  -7   8   3       89.94       88.93     12.42 o 
  -6   8   3      380.79      428.04     19.46 o 
  -5   8   3      425.61      468.62     19.82 o 
  -4   8   3     2706.79     3132.72     46.80 o 
  -3   8   3     1955.76     2005.44     46.04 o 
  -2   8   3      125.36      113.16     13.43 o 
  -1   8   3        0.30       -2.50     13.94 o 
   0   8   3      106.22       85.76     16.18 o 
   1   8   3     2415.97     2515.66     50.23 o 
   2   8   3       13.14        6.57     14.96 o 
   3   8   3     1645.14     1586.20     36.21 o 
   4   8   3      554.61      501.39     22.20 o 
   5   8   3     1124.79     1114.20     30.34 o 
   6   8   3       29.94       33.25     11.97 o 
   7   8   3      139.65      158.16     17.14 o 
   8   8   3     4129.09     3823.07     70.66 o 
   9   8   3        6.67        4.66     13.65 o 
  10   8   3       77.73       64.07     17.22 o 
  11   8   3      472.96      477.90     33.47 o 
  12   8   3       53.13       68.95     17.86 o 
  13   8   3       49.04       95.33     20.16 o 
  14   8   3      235.13      292.56     41.93 o 
  15   8   3      815.84      837.04     62.60 o 
  16   8   3        9.09      140.92     70.03 o 
  18   8   3      284.01     1192.34     48.02 o 
 -19   9   3      203.46      262.34    103.17 o 
 -18   9   3       14.10      120.86     36.78 o 
 -17   9   3       12.10       39.30     36.80 o 
 -16   9   3     1237.01     1159.32     66.05 o 
 -15   9   3      118.20      149.79     29.06 o 
 -14   9   3      122.46      206.75     48.67 o 
 -13   9   3       32.18       53.63     23.86 o 
 -12   9   3      136.80      140.13     21.89 o 
 -11   9   3      415.34      560.49     33.42 o 
 -10   9   3      330.41      289.86     27.15 o 
  -9   9   3     1947.13     1731.58     43.47 o 
  -8   9   3     2223.62     2176.69     55.60 o 
  -7   9   3      124.29      145.09     18.74 o 
  -6   9   3      125.81      112.21     20.47 o 
  -5   9   3     2925.44     2928.88     74.03 o 
  -4   9   3      254.78      237.06     24.22 o 
  -3   9   3     2094.39     2026.78     74.11 o 
  -2   9   3        2.43       10.63     25.33 o 
  -1   9   3      778.75      729.40     31.28 o 
   0   9   3     1456.46     1424.47     40.57 o 
   1   9   3       26.83       26.39     19.05 o 
   2   9   3      291.26      345.23     27.85 o 
   3   9   3      104.36       98.78     17.54 o 
   4   9   3      745.67      795.68     27.36 o 
   5   9   3     1263.31     1277.93     33.56 o 
   6   9   3      734.51      783.14     28.44 o 
   7   9   3      132.44      144.51     17.35 o 
   8   9   3     8334.28     8142.84    102.57 o 
   9   9   3       34.25       45.21     14.82 o 
  10   9   3      134.47      138.60     20.30 o 
  11   9   3      550.82      585.85     31.36 o 
  12   9   3      131.21      191.76     23.65 o 
  13   9   3     1061.94     1141.46     50.91 o 
  14   9   3      241.16      306.59     37.60 o 
  15   9   3      168.24      162.40     59.23 o 
  16   9   3       81.90      177.36     87.46 o 
  17   9   3      533.54      968.76     71.80 o 
 -17  10   3       97.38      102.18    102.87 o 
 -16  10   3      106.63      153.28     36.64 o 
 -15  10   3      141.69      173.74     39.06 o 
 -14  10   3      434.03      674.26     88.51 o 
 -13  10   3      210.41      232.81     51.22 o 
 -12  10   3      259.60      214.04     26.67 o 
 -11  10   3      240.18      320.09     30.93 o 
 -10  10   3       14.28       -3.77     13.08 o 
  -9  10   3      346.09      436.89     26.62 o 
  -8  10   3       69.44       83.85     17.38 o 
  -7  10   3     1297.48     1322.72     44.52 o 
  -6  10   3     4471.90     4374.40    104.07 o 
  -5  10   3     1359.86     1364.82     44.55 o 
  -4  10   3     1715.21     1709.17     48.92 o 
  -3  10   3       92.73      107.40     29.68 o 
  -2  10   3      174.02      185.18     33.30 o 
  -1  10   3      246.63      332.18     42.77 o 
   0  10   3     1555.01     1397.88     59.80 o 
   1  10   3      416.15      479.95     49.14 o 
   2  10   3       43.79       74.86     30.03 o 
   3  10   3     5027.76     5014.89    102.30 o 
   4  10   3     4990.15     4853.89     63.96 o 
   5  10   3     5647.46     5304.22     68.56 o 
   6  10   3      426.08      465.53     24.62 o 
   7  10   3      675.21      686.37     30.53 o 
   8  10   3      158.79      173.91     19.76 o 
   9  10   3       29.20       67.61     17.13 o 
  10  10   3      528.52      461.99     31.12 o 
  11  10   3        2.85       22.18     13.84 o 
  12  10   3       83.78      130.69     34.23 o 
  13  10   3        4.95       67.67     53.60 o 
  14  10   3      468.23      629.88    113.42 o 
  15  10   3      204.63      504.40    191.33 o 
  16  10   3        5.70      110.71     77.58 o 
  17  10   3      118.91      193.65     89.78 o 
 -17  11   3       19.02        1.76     74.11 o 
 -16  11   3       21.86       15.91     44.12 o 
 -15  11   3        0.01       45.67     30.26 o 
 -14  11   3        9.24        3.80     33.82 o 
 -13  11   3       17.22       91.77     43.60 o 
 -12  11   3       28.79      106.30     38.84 o 
 -11  11   3      679.93      730.42     40.21 o 
 -10  11   3      211.67      235.90     26.08 o 
  -9  11   3       92.73      168.62     23.48 o 
  -8  11   3     1666.86     1455.39     48.38 o 
  -7  11   3       46.09       22.00     17.83 o 
  -6  11   3       81.82       80.17     21.07 o 
  -5  11   3       85.09      117.34     22.22 o 
  -4  11   3      358.05      422.93     32.75 o 
  -3  11   3     1349.42     1435.64     46.88 o 
  -2  11   3       43.54       72.14     33.30 o 
  -1  11   3       40.60       -0.13     30.60 o 
   0  11   3     4405.23     4289.77    216.21 o 
   1  11   3     1648.25     1577.79     77.48 o 
   2  11   3       72.37       99.62     32.09 o 
   3  11   3      420.02      402.71     41.08 o 
   4  11   3      969.52      948.40     42.41 o 
   5  11   3      790.60      773.03     38.29 o 
   6  11   3        3.74       38.76     18.76 o 
   7  11   3      221.80      174.55     63.31 o 
   8  11   3     1042.55      924.70     63.58 o 
   9  11   3      333.14      276.48     31.83 o 
  10  11   3      303.26      312.54     34.25 o 
  11  11   3       40.34       74.76     27.67 o 
  12  11   3        4.30      -36.12     36.12 o 
  13  11   3        6.98       31.24     44.17 o 
  14  11   3      129.96      112.05     49.23 o 
 -16  12   3      112.98      121.59     52.08 o 
 -15  12   3       18.93        2.75     43.04 o 
 -14  12   3       79.01      148.40     52.80 o 
 -13  12   3        0.48      -55.08     61.73 o 
 -12  12   3        1.02       24.95     29.93 o 
 -11  12   3       14.00        7.45     37.20 o 
 -10  12   3     1107.80     1051.62     79.21 o 
  -9  12   3      499.55      439.32     67.62 o 
  -8  12   3       23.42       62.09     22.27 o 
  -7  12   3       97.41       61.96     22.78 o 
  -6  12   3     2463.05     2529.02     62.33 o 
  -5  12   3        1.18       25.73     20.02 o 
  -4  12   3       63.87       91.45     22.17 o 
  -3  12   3      181.60      160.92     26.25 o 
  -2  12   3     1761.40     1694.73     88.79 o 
  -1  12   3        2.04       55.24     40.53 o 
   0  12   3      289.43      369.51     57.35 o 
   1  12   3       56.80       57.23     60.29 o 
   2  12   3     1248.36     1156.21     75.79 o 
   3  12   3      136.93      105.44     76.75 o 
   4  12   3      210.05      187.65     32.84 o 
   5  12   3     1503.04     1487.19     61.55 o 
   6  12   3      183.70      206.10     64.47 o 
   7  12   3       95.55       97.22     31.46 o 
   8  12   3      508.14      502.71     55.40 o 
   9  12   3     1580.14     1547.40     77.42 o 
  10  12   3      317.96      336.16     55.31 o 
  11  12   3      655.43      618.74    107.26 o 
  12  12   3        8.48      -12.22     59.71 o 
  13  12   3        1.91       -5.74     64.18 o 
  14  12   3       81.08      -41.14     60.01 o 
 -15  13   3      101.71       44.91     66.10 o 
 -14  13   3       31.78      -42.05     60.65 o 
 -13  13   3       24.17      -57.56     57.56 o 
 -12  13   3        8.99       38.59     63.68 o 
 -11  13   3      159.00      130.74     69.31 o 
 -10  13   3        5.85      100.90     65.26 o 
  -9  13   3        4.00      -24.33     53.16 o 
  -8  13   3      519.20      680.07    181.94 o 
  -7  13   3       29.40       -7.01     38.17 o 
  -6  13   3     1314.52     1272.98     84.55 o 
  -5  13   3      199.17      219.95     51.26 o 
  -4  13   3        9.09       -6.34     36.15 o 
  -3  13   3      597.87      580.02     65.68 o 
  -2  13   3      494.16      483.34     64.11 o 
  -1  13   3      116.14       93.21     43.47 o 
   0  13   3        5.30      -22.68     37.12 o 
   1  13   3     1082.67     1026.99    203.89 o 
   2  13   3      890.98      939.57     78.63 o 
   3  13   3      670.10      675.76     51.04 o 
   4  13   3      123.07       89.99     33.28 o 
   5  13   3        0.09      -22.24     22.24 o 
   6  13   3      755.05      779.23     59.12 o 
   7  13   3      492.77      450.53     51.49 o 
   8  13   3     2588.75     2279.38     92.61 o 
   9  13   3       95.26        0.28     66.28 o 
  10  13   3      159.37      196.28     82.01 o 
  11  13   3      160.03      243.80     85.60 o 
  12  13   3      125.16      231.15     87.63 o 
  13  13   3      168.41       67.13     77.97 o 
  14  13   3       49.60       20.36     67.95 o 
 -14  14   3      575.64      699.92    116.13 o 
 -13  14   3      224.14      279.68     85.27 o 
 -12  14   3      148.55      180.87     83.12 o 
 -11  14   3       21.50      104.34     68.19 o 
 -10  14   3      600.72      784.27    114.09 o 
  -9  14   3       75.63      104.49     69.94 o 
  -8  14   3       91.49       23.91     44.12 o 
  -7  14   3       31.07      -24.36     83.38 o 
  -6  14   3        0.64       36.82     42.45 o 
  -5  14   3       57.04       33.22     41.73 o 
  -4  14   3       15.02       17.77     48.10 o 
  -3  14   3       70.90       56.23     44.22 o 
  -2  14   3       68.87       90.02     73.27 o 
  -1  14   3      136.89      170.46     51.70 o 
   0  14   3        8.98       45.57     42.06 o 
   1  14   3       48.94       26.72     47.41 o 
   2  14   3      590.87      592.37     69.21 o 
   3  14   3        0.37       -9.85     34.94 o 
   4  14   3      340.74      296.31     39.00 o 
   5  14   3      109.43       94.78     28.68 o 
   6  14   3      623.54      648.64     61.47 o 
   7  14   3      232.82      272.77     87.88 o 
   8  14   3      108.38      116.18     78.92 o 
   9  14   3       31.46       19.00     66.08 o 
  10  14   3      177.01      -15.48     67.99 o 
  11  14   3       68.56       32.94     71.88 o 
  12  14   3       10.06       91.58     75.74 o 
 -12  15   3      481.20      491.70    106.61 o 
 -11  15   3       29.42       -8.78     66.08 o 
 -10  15   3        5.51        0.22     59.88 o 
  -9  15   3      112.26       80.70     75.78 o 
  -8  15   3      971.55      961.19    124.92 o 
  -7  15   3      965.03     1062.79     88.01 o 
  -6  15   3       10.78        9.72     43.46 o 
  -5  15   3      151.40      191.22     53.35 o 
  -4  15   3      733.17      685.82     75.57 o 
  -3  15   3      245.75      201.91     53.75 o 
  -2  15   3      113.99      187.16     54.23 o 
  -1  15   3      213.59      244.55     56.54 o 
   0  15   3      314.69      242.42     55.16 o 
   1  15   3      714.88      804.46     80.52 o 
   2  15   3       38.56        7.51     47.56 o 
   3  15   3      222.10      210.10     39.25 o 
   4  15   3       26.44       47.46     29.74 o 
   5  15   3       68.67      111.01     48.57 o 
   6  15   3        2.54       11.92     73.77 o 
   7  15   3      356.51      416.55    107.16 o 
   8  15   3      149.59      343.74     99.48 o 
   9  15   3       15.17      -24.54     70.63 o 
  10  15   3      399.60      309.92     99.96 o 
  11  15   3      331.97      206.57     93.76 o 
 -10  16   3      340.98      470.88    103.73 o 
  -9  16   3      318.86      326.87     99.83 o 
  -8  16   3        5.84       64.05     66.25 o 
  -7  16   3        0.05      -25.03     44.03 o 
  -6  16   3      148.25      171.88     57.83 o 
  -5  16   3      347.98      263.45     60.09 o 
  -4  16   3      647.35      708.59     82.81 o 
  -3  16   3        3.32       19.98     49.66 o 
  -2  16   3      257.10      256.49     61.11 o 
  -1  16   3     1120.34     1347.55    100.18 o 
   0  16   3      205.81      170.33     59.17 o 
   1  16   3      152.19      179.66     57.35 o 
   2  16   3      139.96       15.94     33.57 o 
   3  16   3      256.36       91.09     52.91 o 
   4  16   3      487.53      527.22     72.35 o 
   5  16   3     1147.60     1345.57    161.05 o 
   6  16   3      253.05      351.07     98.57 o 
   7  16   3        5.71      -30.85     75.88 o 
   8  16   3       33.63      -13.35     73.62 o 
   9  16   3       32.43      -69.81     69.81 o 
  -8  17   3       18.27       57.24     74.15 o 
  -7  17   3      143.66       -5.74     71.20 o 
  -6  17   3        2.50        1.51     65.47 o 
  -5  17   3       64.36        8.14     26.64 o 
  -4  17   3       49.48       75.72     53.13 o 
  -3  17   3      283.32      262.86     65.21 o 
  -2  17   3       14.46      -45.33     45.33 o 
  -1  17   3       54.71       23.84     51.90 o 
   0  17   3        0.33      -43.00     43.00 o 
   1  17   3       24.21      -32.53     49.26 o 
   2  17   3      601.71      523.46     92.71 o 
   3  17   3       83.14       72.41     53.34 o 
   4  17   3      101.61      109.53     53.28 o 
   5  17   3        2.70      -20.50     73.35 o 
   6  17   3       55.60       64.97     69.39 o 
  -3  18   3       39.33      -24.02     81.88 o 
  -2  18   3       11.42      -67.08     73.68 o 
  -1  18   3        0.71       16.07     55.26 o 
   0  18   3        1.56      -50.86     50.86 o 
   1  18   3       24.83      -49.03     49.03 o 
 -22   0   4      794.88      942.52    100.35 o 
 -21   0   4      457.26      563.64     93.65 o 
 -20   0   4      335.38      414.03     82.41 o 
 -19   0   4       22.29       48.68     42.99 o 
 -18   0   4        0.71       23.42     38.87 o 
 -17   0   4        3.34      -12.16     17.27 o 
 -16   0   4       83.60       69.10     23.67 o 
 -15   0   4      466.12      395.48     64.44 o 
 -14   0   4     1090.99      922.92     48.68 o 
 -13   0   4      649.68      616.77     38.00 o 
 -12   0   4      980.06     1021.34     45.93 o 
 -11   0   4     4533.32     4499.16     96.64 o 
 -10   0   4     3461.16     3481.47     79.04 o 
  -9   0   4      146.87      120.04     18.02 o 
  -8   0   4     4807.16     5086.52    128.33 o 
  -7   0   4        8.78       13.33     16.98 o 
  -6   0   4     6627.25     7426.98     84.67 o 
  -5   0   4       93.25      154.20     10.42 o 
  -4   0   4    36942.93    36973.74    338.82 o 
  -3   0   4       65.20       61.32     11.64 o 
  -2   0   4      478.28      396.81     28.89 o 
  -1   0   4     2955.73     3174.50     76.03 o 
   0   0   4    16068.71    15854.63    285.21 o 
   1   0   4    13243.82    13538.65    126.50 o 
   2   0   4      124.87      100.15      9.31 o 
   3   0   4      370.86      376.66     13.35 o 
   4   0   4     3476.92     3625.22     46.83 o 
   5   0   4     8124.58     7900.44     94.86 o 
   6   0   4     6249.50     6549.19     80.31 o 
   7   0   4     4864.42     4828.98     65.88 o 
   8   0   4     1108.34     1404.51     48.50 o 
   9   0   4       58.81       42.34     14.81 o 
  10   0   4     2760.89     2634.44     74.69 o 
  11   0   4    16369.22    14669.03    454.52 o 
  12   0   4    14312.56    12588.22    294.58 o 
  13   0   4     5147.19     4695.38    116.60 o 
  14   0   4      872.69      784.13     49.34 o 
  15   0   4      122.29      105.24     26.14 o 
  16   0   4     1196.12      969.12     90.59 o 
  17   0   4      491.75      476.88     84.31 o 
  18   0   4      126.22      133.65     55.13 o 
  19   0   4      114.21      103.02     55.92 o 
  20   0   4      209.05      370.20     87.12 o 
 -22   1   4       36.68      197.36     37.90 o 
 -21   1   4       11.18        5.49     45.35 o 
 -20   1   4       44.48        6.32     39.00 o 
 -19   1   4      894.09      862.65     65.36 o 
 -18   1   4      452.22      447.25     55.37 o 
 -17   1   4        0.16       10.30     13.74 o 
 -16   1   4      652.43      597.76     50.74 o 
 -15   1   4      744.22      725.89     34.67 o 
 -14   1   4     1407.83     1217.37     38.98 o 
 -13   1   4     1808.85     1633.44     43.10 o 
 -12   1   4       45.60       33.76     10.61 o 
 -11   1   4      215.25      164.99     13.98 o 
 -10   1   4     6542.88     6534.74     71.86 o 
  -9   1   4       31.79       64.07      9.36 o 
  -8   1   4     1140.25     1202.25     24.79 o 
  -7   1   4      488.22      511.28     17.70 o 
  -6   1   4     3769.34     3868.23     36.56 o 
  -5   1   4    12654.39    12710.23     91.17 o 
  -4   1   4    15150.49    14907.95     96.55 o 
  -3   1   4     2457.32     2442.35     22.81 o 
  -2   1   4     3984.50     3970.30     46.07 o 
  -1   1   4     2546.23     2777.66     34.04 o 
   0   1   4    14925.15    16095.74    113.39 o 
   1   1   4      490.97      456.73     14.93 o 
   2   1   4      397.97      443.87     13.87 o 
   3   1   4     4019.65     4026.49     35.13 o 
   4   1   4     9975.18     9410.05     61.31 o 
   5   1   4      501.91      498.16     16.13 o 
   6   1   4      576.80      567.27     18.09 o 
   7   1   4      323.97      336.71     15.71 o 
   8   1   4     3290.05     3150.62     44.87 o 
   9   1   4      336.18      340.23     18.52 o 
  10   1   4      643.35      680.19     27.14 o 
  11   1   4      351.61      294.38     22.91 o 
  12   1   4      584.00      557.66     30.61 o 
  13   1   4      334.90      273.64     24.21 o 
  14   1   4      156.82      159.35     20.09 o 
  15   1   4        0.56       16.99     11.67 o 
  16   1   4      238.57      261.16     43.84 o 
  17   1   4       26.58       32.66     26.81 o 
  18   1   4      306.02      298.70     50.25 o 
  19   1   4        0.20       25.36     32.21 o 
  20   1   4       55.29      155.05     58.64 o 
 -22   2   4        0.96       61.36     77.09 o 
 -21   2   4      107.91      175.92     85.25 o 
 -20   2   4       46.71       33.32     29.70 o 
 -19   2   4       38.30       65.07     31.07 o 
 -18   2   4      147.26      129.84     35.21 o 
 -17   2   4       39.42       -1.31     14.98 o 
 -16   2   4     1380.81     1265.97     50.84 o 
 -15   2   4      737.14      712.07     37.53 o 
 -14   2   4     6668.33     5915.21    107.40 o 
 -13   2   4     8606.53     8140.66    104.22 o 
 -12   2   4     2996.55     2925.88     44.99 o 
 -11   2   4     3565.09     3639.80     49.85 o 
 -10   2   4      296.63      338.20     15.70 o 
  -9   2   4      793.41      881.05     27.87 o 
  -8   2   4      474.38      502.73     16.59 o 
  -7   2   4     3697.74     3985.30     43.51 o 
  -6   2   4      303.56      357.98     10.98 o 
  -5   2   4      196.56      214.94      8.72 o 
  -4   2   4     5563.78     5746.65     44.16 o 
  -3   2   4       65.68       64.04      5.13 o 
  -2   2   4    34208.17    33293.17    249.62 o 
  -1   2   4        3.97        5.70      8.21 o 
   0   2   4      110.00      147.54     11.52 o 
   1   2   4       32.93       42.98      8.74 o 
   2   2   4     1740.54     1849.62     20.60 o 
   3   2   4     1704.89     1773.74     22.10 o 
   4   2   4      155.63      214.07     10.52 o 
   5   2   4      761.16      742.65     22.29 o 
   6   2   4     1304.98     1188.12     27.89 o 
   7   2   4      305.33      244.74     15.63 o 
   8   2   4     1607.45     1674.51     34.16 o 
   9   2   4     2979.63     2799.08     45.61 o 
  10   2   4       86.97      103.30     14.57 o 
  11   2   4      249.79      257.52     22.40 o 
  12   2   4     1713.05     1541.49     44.00 o 
  13   2   4        0.01        4.48     10.40 o 
  14   2   4        3.30       15.89     11.63 o 
  15   2   4      257.30      223.78     24.78 o 
  16   2   4      113.91      139.47     36.06 o 
  17   2   4        5.37       52.75     28.44 o 
  18   2   4      136.89      117.06     37.28 o 
  19   2   4       14.45       37.19     42.75 o 
  20   2   4      147.19      602.81    249.61 o 
 -21   3   4       11.51       21.91     33.29 o 
 -20   3   4      416.01      484.15     53.95 o 
 -19   3   4      317.12      361.01     52.16 o 
 -18   3   4        0.83      -15.20     22.27 o 
 -17   3   4      820.76      685.15     45.50 o 
 -16   3   4      100.66      128.64     23.60 o 
 -15   3   4      313.72      229.97     26.77 o 
 -14   3   4     2699.12     2347.35     53.29 o 
 -13   3   4      213.19      259.20     22.15 o 
 -12   3   4      713.52      648.89     27.62 o 
 -11   3   4      961.13     1024.19     25.89 o 
 -10   3   4       48.23       60.01      9.12 o 
  -9   3   4       48.58       93.13      9.74 o 
  -8   3   4      269.31      215.81     12.94 o 
  -7   3   4       98.05      144.31     10.31 o 
  -6   3   4       16.76       26.65      5.55 o 
  -5   3   4     1285.63     1198.65     18.21 o 
  -4   3   4     2289.40     2252.62     24.04 o 
  -3   3   4     1981.59     2131.38     20.94 o 
  -2   3   4    38221.69    39955.38    312.99 o 
  -1   3   4     3670.43     3646.86     42.90 o 
   0   3   4       25.64       27.20      9.82 o 
   1   3   4     6531.83     7091.30     61.63 o 
   2   3   4     6957.27     6882.26     56.83 o 
   3   3   4      768.38      838.22     16.54 o 
   4   3   4      494.48      418.58     11.53 o 
   5   3   4     3252.41     3293.97     47.85 o 
   6   3   4     2933.46     2849.66     49.06 o 
   7   3   4     3269.00     3473.54     49.27 o 
   8   3   4     2054.73     1975.21     37.72 o 
   9   3   4     2693.16     2550.11     44.98 o 
  10   3   4     1100.20     1088.54     31.15 o 
  11   3   4      414.06      417.54     27.87 o 
  12   3   4      265.57      259.44     23.35 o 
  13   3   4     6765.42     6054.07     96.39 o 
  14   3   4     2837.09     2424.14     60.02 o 
  15   3   4      152.98      185.71     23.25 o 
  16   3   4      826.64      784.62     65.73 o 
  17   3   4       88.98      113.69     35.03 o 
  18   3   4       29.64       87.22     32.73 o 
  19   3   4       38.04      154.06     33.32 o 
 -21   4   4      143.59      202.91     53.84 o 
 -20   4   4     1014.88     1014.21    124.78 o 
 -19   4   4       69.38       86.01     30.27 o 
 -18   4   4      738.92      729.39     59.95 o 
 -17   4   4      153.44      168.15     26.15 o 
 -16   4   4      852.55      821.37     39.75 o 
 -15   4   4       24.54       17.61     14.37 o 
 -14   4   4      200.95      177.48     19.42 o 
 -13   4   4       12.43        4.68     10.97 o 
 -12   4   4       71.26       83.62     14.38 o 
 -11   4   4      259.14      251.15     16.11 o 
 -10   4   4       28.74       19.74     11.39 o 
  -9   4   4       82.71      128.74     11.43 o 
  -8   4   4       79.10      103.77     10.18 o 
  -7   4   4      283.17      414.77     18.81 o 
  -6   4   4      880.05      953.29     18.05 o 
  -5   4   4     4210.67     4409.47     40.64 o 
  -4   4   4     3040.65     3306.06     31.84 o 
  -3   4   4        9.21       11.21      4.39 o 
  -2   4   4     2528.58     2774.29     67.26 o 
  -1   4   4     2481.24     2470.92     59.11 o 
   0   4   4      300.69      262.65     15.03 o 
   1   4   4       28.02       70.34      8.63 o 
   2   4   4     2059.02     2398.36     32.19 o 
   3   4   4        9.27        7.46      8.30 o 
   4   4   4     1983.39     2016.40     31.38 o 
   5   4   4      992.49      948.68     22.49 o 
   6   4   4     8196.96     8034.81     70.35 o 
   7   4   4      281.06      300.62     18.11 o 
   8   4   4     4362.12     3937.51     56.28 o 
   9   4   4      956.13      946.87     29.00 o 
  10   4   4     1041.56      961.45     30.49 o 
  11   4   4     3397.98     3144.49     55.03 o 
  12   4   4     3045.50     2762.76     60.48 o 
  13   4   4     2698.24     2480.17     59.26 o 
  14   4   4      689.76      708.25     34.30 o 
  15   4   4     1137.67     1014.31     48.90 o 
  16   4   4      648.09      580.18     63.40 o 
  17   4   4       67.63       94.38     33.37 o 
  18   4   4       76.19      121.97     43.03 o 
  19   4   4      477.54      672.68     70.53 o 
 -21   5   4        2.53       80.23     89.91 o 
 -20   5   4       85.82      221.63     65.77 o 
 -19   5   4        9.20       44.39     37.22 o 
 -18   5   4       37.40       70.16     27.34 o 
 -17   5   4      309.10      314.79     31.89 o 
 -16   5   4       18.45       46.67     15.63 o 
 -15   5   4       10.47        5.21     11.81 o 
 -14   5   4      377.61      332.52     25.84 o 
 -13   5   4      865.18      878.32     31.96 o 
 -12   5   4     3513.04     3427.16     59.54 o 
 -11   5   4      493.58      504.04     21.50 o 
 -10   5   4      295.95      313.39     17.71 o 
  -9   5   4      702.11      793.21     22.83 o 
  -8   5   4     3801.56     3930.06     48.60 o 
  -7   5   4       54.60       39.58      8.10 o 
  -6   5   4     1192.01     1382.27     22.87 o 
  -5   5   4      110.46      123.88      9.56 o 
  -4   5   4       34.00       79.94      7.96 o 
  -3   5   4     6247.40     6574.18     72.85 o 
  -2   5   4      198.82      244.18     21.52 o 
  -1   5   4      216.94      219.24     25.63 o 
   0   5   4       41.79       87.74      7.89 o 
   1   5   4       31.81       26.11     13.21 o 
   2   5   4        1.18       12.41      5.81 o 
   3   5   4     2859.74     2765.45     35.13 o 
   4   5   4        0.21        7.40      9.13 o 
   5   5   4        0.02       -2.99      7.79 o 
   6   5   4        8.28       -1.62      8.20 o 
   7   5   4     2462.31     2486.08     38.65 o 
   8   5   4      149.30      171.02     19.86 o 
   9   5   4     2122.20     1949.54     55.52 o 
  10   5   4     2101.95     1959.22     50.14 o 
  11   5   4     1183.15     1106.80     45.92 o 
  12   5   4      102.54       95.45     20.70 o 
  13   5   4        0.02       23.37     15.88 o 
  14   5   4      362.03      367.58     36.70 o 
  15   5   4      291.50      364.17     55.82 o 
  16   5   4      251.20      338.82     48.20 o 
  17   5   4      121.92      110.98     33.34 o 
  18   5   4      534.11      685.57     69.78 o 
  19   5   4        8.15      477.68     48.12 o 
 -21   6   4        4.07      167.12    146.05 o 
 -20   6   4      110.98      171.99    101.97 o 
 -19   6   4       85.52       99.86     45.34 o 
 -18   6   4      101.28      118.82     49.09 o 
 -17   6   4      218.69      236.71     27.54 o 
 -16   6   4       63.70       55.52     18.20 o 
 -15   6   4       78.68       56.94     15.23 o 
 -14   6   4      563.19      509.66     30.92 o 
 -13   6   4      156.19      140.38     23.08 o 
 -12   6   4      333.06      323.28     23.46 o 
 -11   6   4      114.17      126.23     14.59 o 
 -10   6   4      114.60      119.32     13.10 o 
  -9   6   4      593.00      593.89     21.33 o 
  -8   6   4        1.00        5.58      8.29 o 
  -7   6   4     1077.40     1152.40     25.23 o 
  -6   6   4     3414.67     4030.07     47.35 o 
  -5   6   4     2337.34     2427.42     33.56 o 
  -4   6   4     1421.75     1346.22     23.95 o 
  -3   6   4     2110.01     2320.98     45.81 o 
  -2   6   4     5688.95     6418.22     95.79 o 
  -1   6   4      388.63      488.72     42.94 o 
   0   6   4      416.12      412.91     13.66 o 
   1   6   4      846.67      876.42     21.98 o 
   2   6   4     1803.59     1707.99     36.17 o 
   3   6   4     3528.13     3615.55     50.29 o 
   4   6   4     1549.84     1635.03     33.98 o 
   5   6   4      600.12      541.15     22.07 o 
   6   6   4       24.79        5.45      9.59 o 
   7   6   4      163.13      182.61     16.10 o 
   8   6   4       25.48       11.13     11.94 o 
   9   6   4        2.22       -1.92     16.12 o 
  10   6   4      789.64      706.52     32.81 o 
  11   6   4     2326.24     2062.93     53.85 o 
  12   6   4       17.91       31.71     15.48 o 
  13   6   4       16.76       19.19     17.59 o 
  14   6   4      225.91      236.00     30.28 o 
  15   6   4       18.07      103.91     30.32 o 
  16   6   4      454.03      546.73     61.22 o 
  17   6   4       19.53      102.75     33.61 o 
  18   6   4      164.35      382.52     48.47 o 
  19   6   4      172.25      905.85     86.15 o 
 -20   7   4      557.39      807.71    188.42 o 
 -19   7   4     1695.59     1822.20    126.25 o 
 -18   7   4      129.83      199.04     50.79 o 
 -17   7   4        0.22      -10.59     30.44 o 
 -16   7   4      310.33      389.47     33.37 o 
 -15   7   4       84.69      136.69     20.89 o 
 -14   7   4      620.87      651.05     31.47 o 
 -13   7   4      237.08      245.35     24.86 o 
 -12   7   4       84.60       55.37     14.17 o 
 -11   7   4       97.76       97.65     15.25 o 
 -10   7   4      961.99      840.58     34.84 o 
  -9   7   4       18.33       30.64     11.62 o 
  -8   7   4      254.12      256.07     16.19 o 
  -7   7   4      785.29      756.75     22.14 o 
  -6   7   4     2131.88     2334.68     47.53 o 
  -5   7   4      994.17      944.42     25.29 o 
  -4   7   4     4725.65     4781.57     53.97 o 
  -3   7   4      550.15      520.13     26.85 o 
  -2   7   4      839.93      748.53     38.23 o 
  -1   7   4      219.63      234.73     26.58 o 
   0   7   4     2431.91     2594.31     48.76 o 
   1   7   4     1332.73     1366.78     28.09 o 
   2   7   4      455.49      515.91     20.49 o 
   3   7   4     1380.31     1330.87     44.51 o 
   4   7   4     3333.18     3359.05     51.38 o 
   5   7   4     1186.83     1083.69     30.91 o 
   6   7   4     1562.76     1496.46     35.85 o 
   7   7   4       99.23       61.27     13.88 o 
   8   7   4      788.79      710.34     32.42 o 
   9   7   4      600.01      587.22     40.77 o 
  10   7   4       23.98       20.19     14.84 o 
  11   7   4      130.28      105.80     19.37 o 
  12   7   4       98.66      130.51     21.62 o 
  13   7   4     1478.26     1435.34     56.40 o 
  14   7   4      377.85      414.67    121.42 o 
  15   7   4      285.96      308.10     46.78 o 
  16   7   4        0.12       78.38     32.29 o 
  17   7   4      165.36      441.43    136.45 o 
 -20   8   4       46.91      111.56     94.58 o 
 -19   8   4      126.01      301.20    116.75 o 
 -18   8   4       36.83       49.92     38.16 o 
 -17   8   4      303.31      385.88     61.40 o 
 -16   8   4       30.47       24.98     29.33 o 
 -15   8   4       27.57       29.50     17.42 o 
 -14   8   4       93.85       82.12     25.26 o 
 -13   8   4      113.66       73.56     18.35 o 
 -12   8   4       47.42       81.77     17.51 o 
 -11   8   4      363.24      371.49     23.82 o 
 -10   8   4      108.03      121.57     15.75 o 
  -9   8   4       38.86       69.73     12.00 o 
  -8   8   4      145.75      126.03     13.63 o 
  -7   8   4      151.12      149.18     17.89 o 
  -6   8   4      696.59      699.77     29.85 o 
  -5   8   4     1635.27     1633.32     45.73 o 
  -4   8   4      691.15      641.10     29.31 o 
  -3   8   4     2286.96     2490.75     55.21 o 
  -2   8   4      619.89      753.53     48.73 o 
  -1   8   4        9.34       22.49     21.76 o 
   0   8   4     3982.99     4042.95     65.73 o 
   1   8   4     1244.71     1244.38     37.34 o 
   2   8   4      111.86      120.59     14.07 o 
   3   8   4        7.28       16.22     10.94 o 
   4   8   4       39.96       15.02     10.78 o 
   5   8   4       21.64        7.56     14.48 o 
   6   8   4        3.86       -4.46     14.16 o 
   7   8   4      813.23      899.80     36.90 o 
   8   8   4        9.38       24.21     14.82 o 
   9   8   4     1847.52     1687.07     49.28 o 
  10   8   4       17.26       21.29     15.00 o 
  11   8   4       46.07       48.35     17.17 o 
  12   8   4     2032.50     1845.33     55.33 o 
  13   8   4     1377.19     1404.49     55.95 o 
  14   8   4       45.78      110.62     35.06 o 
  15   8   4       70.31      130.67     29.61 o 
  16   8   4       43.39      152.13     31.47 o 
  17   8   4        0.09      420.36     43.37 o 
  18   8   4       10.49     1103.83     54.22 o 
 -19   9   4       67.02       49.67     79.61 o 
 -18   9   4      341.59      452.30     63.91 o 
 -17   9   4       10.80       25.17     33.57 o 
 -16   9   4      417.16      470.09     61.66 o 
 -15   9   4      165.63      266.43     43.03 o 
 -14   9   4      102.91      172.51     27.43 o 
 -13   9   4       23.74       44.82     16.88 o 
 -12   9   4      130.49      197.90     23.83 o 
 -11   9   4       18.46       12.50     13.66 o 
 -10   9   4      473.03      471.19     33.85 o 
  -9   9   4      410.78      457.08     26.26 o 
  -8   9   4       75.36       96.31     17.20 o 
  -7   9   4        7.08       18.21     15.88 o 
  -6   9   4      674.45      625.19     31.38 o 
  -5   9   4      344.85      390.19     27.97 o 
  -4   9   4       10.56       60.16     17.62 o 
  -3   9   4     2515.04     2384.17     52.65 o 
  -2   9   4      244.09      229.31     38.96 o 
  -1   9   4     1267.86     1262.31     52.38 o 
   0   9   4     2694.27     2792.38    124.75 o 
   1   9   4      761.68      719.29     33.27 o 
   2   9   4      937.59      852.04     37.57 o 
   3   9   4      813.17      701.14     27.76 o 
   4   9   4     5018.78     4933.55     62.91 o 
   5   9   4      620.53      618.80     28.83 o 
   6   9   4      789.88      736.74     28.05 o 
   7   9   4      987.75      968.83     34.66 o 
   8   9   4     1330.22     1381.55     41.03 o 
   9   9   4     1067.68     1012.47     38.81 o 
  10   9   4        4.84       20.73     14.79 o 
  11   9   4       37.28       21.81     16.84 o 
  12   9   4       59.70       80.97     27.23 o 
  13   9   4        0.83       58.93     33.65 o 
  14   9   4      236.73      252.74     37.39 o 
  15   9   4       54.23      218.43     45.40 o 
  16   9   4      193.05      697.28     41.77 o 
  17   9   4        9.58       45.19     70.96 o 
 -18  10   4      181.39      647.74    203.17 o 
 -17  10   4      294.67      461.80     94.03 o 
 -16  10   4       31.34       71.62     33.08 o 
 -15  10   4       28.93      -29.20     46.16 o 
 -14  10   4       27.73       32.23     28.73 o 
 -13  10   4      190.81      245.51     28.39 o 
 -12  10   4      225.22      246.94     26.35 o 
 -11  10   4        4.32        5.60     23.64 o 
 -10  10   4      800.24      838.01     37.70 o 
  -9  10   4       68.66       41.13     15.18 o 
  -8  10   4     1456.82     1416.24     49.14 o 
  -7  10   4      178.72      267.53     26.56 o 
  -6  10   4     3967.17     3903.36     71.27 o 
  -5  10   4     2531.17     2496.32     57.24 o 
  -4  10   4     1187.55     1161.33     41.01 o 
  -3  10   4     2587.70     2581.89     56.89 o 
  -2  10   4      246.93      204.41     35.26 o 
  -1  10   4      826.89      847.81     51.89 o 
   0  10   4     4269.32     4137.39    107.96 o 
   1  10   4        6.56       28.82     30.53 o 
   2  10   4      327.37      352.34     51.36 o 
   3  10   4     7041.99     6972.78    136.36 o 
   4  10   4     1826.84     1672.12     51.37 o 
   5  10   4       61.62       38.10     13.28 o 
   6  10   4     2106.98     1926.40     48.35 o 
   7  10   4       29.80        8.98     14.94 o 
   8  10   4       70.87       99.99     25.01 o 
   9  10   4     1684.97     1480.01     45.07 o 
  10  10   4      221.77      179.74     25.00 o 
  11  10   4        6.05       27.74     15.06 o 
  12  10   4      128.59      153.50     31.41 o 
  13  10   4      416.37      532.94     47.95 o 
  14  10   4      213.45      391.26    111.44 o 
  15  10   4      121.97      113.96     76.86 o 
  16  10   4        0.36       20.48     68.24 o 
 -17  11   4      234.60      772.76    230.02 o 
 -16  11   4        5.92       16.13     52.38 o 
 -15  11   4      352.04      350.44     46.71 o 
 -14  11   4      254.97      243.61     41.46 o 
 -13  11   4       31.97       62.50     29.31 o 
 -12  11   4       62.01       31.96     27.07 o 
 -11  11   4       41.23       93.26     19.33 o 
 -10  11   4      450.17      472.53     50.44 o 
  -9  11   4       12.04       18.23     17.04 o 
  -8  11   4        4.71       23.37     19.86 o 
  -7  11   4     2511.59     2546.98     60.23 o 
  -6  11   4     3028.46     3017.18     66.05 o 
  -5  11   4     5153.19     4798.09    102.03 o 
  -4  11   4     1268.39     1257.36     48.77 o 
  -3  11   4     1504.99     1550.62     60.58 o 
  -2  11   4     1100.11     1018.51     56.04 o 
  -1  11   4     3438.56     3109.32     84.01 o 
   0  11   4    14249.46    13534.38    321.08 o 
   1  11   4     3657.62     3393.91     87.62 o 
   2  11   4     1754.24     1552.46     64.85 o 
   3  11   4      154.42      243.91     34.88 o 
   4  11   4      347.20      355.57     32.02 o 
   5  11   4      148.75      198.47     26.18 o 
   6  11   4       50.57       71.91     21.80 o 
   7  11   4        9.15       24.06     19.91 o 
   8  11   4      209.66      216.86     70.46 o 
   9  11   4      615.98      634.85     59.04 o 
  10  11   4      181.02      221.74     39.77 o 
  11  11   4       13.36       54.52     63.56 o 
  12  11   4      343.83      309.62     84.55 o 
  13  11   4      131.91      131.57     72.07 o 
 -16  12   4      215.79      210.80     58.02 o 
 -15  12   4        0.02      -22.27     43.44 o 
 -14  12   4        6.47      181.08     81.09 o 
 -13  12   4        0.14       58.26     44.98 o 
 -12  12   4       78.95      127.95     47.95 o 
 -11  12   4      122.22      127.85     47.39 o 
 -10  12   4       17.07       45.03     42.47 o 
  -9  12   4       12.23        7.35     30.03 o 
  -8  12   4      382.80      274.96     40.64 o 
  -7  12   4      697.98      716.71     53.95 o 
  -6  12   4      582.35      549.57     48.73 o 
  -5  12   4      812.54      784.59     55.52 o 
  -4  12   4     1051.29     1112.07     71.97 o 
  -3  12   4     1091.35     1010.35     57.84 o 
  -2  12   4     1192.00     1107.15     62.24 o 
  -1  12   4       19.79       27.40     31.24 o 
   0  12   4      873.60      846.59     55.51 o 
   1  12   4      203.23      146.38     43.46 o 
   2  12   4     2306.19     1991.61     93.98 o 
   3  12   4     1687.01     1507.68     61.31 o 
   4  12   4      407.52      360.01     47.19 o 
   5  12   4       20.34       32.63     24.42 o 
   6  12   4       20.92       25.78     27.50 o 
   7  12   4       11.36       44.52     27.36 o 
   8  12   4       16.33       86.84     52.72 o 
   9  12   4      726.55      767.76     58.40 o 
  10  12   4       98.98       59.40     71.23 o 
  11  12   4      651.76      710.31    111.17 o 
  12  12   4       20.75      -22.54     63.28 o 
  13  12   4      290.03      322.00     87.45 o 
 -15  13   4      206.89       95.08     52.40 o 
 -14  13   4       46.88      108.42     53.04 o 
 -13  13   4        5.02       43.05     68.30 o 
 -12  13   4      226.94      209.80     56.24 o 
 -11  13   4      493.25      394.26     62.34 o 
 -10  13   4      120.65      126.51     47.28 o 
  -9  13   4       48.47       64.28     43.38 o 
  -8  13   4      121.91      138.38     46.54 o 
  -7  13   4       10.58       62.62     40.76 o 
  -6  13   4      816.47      688.27     90.68 o 
  -5  13   4       10.22        0.74     36.43 o 
  -4  13   4      113.01      104.60     43.77 o 
  -3  13   4      312.90      349.34     58.16 o 
  -2  13   4      165.73      132.38     48.32 o 
  -1  13   4      396.37      279.57     52.82 o 
   0  13   4      181.26      136.74     47.13 o 
   1  13   4      583.57      342.49    129.00 o 
   2  13   4       60.57       -9.38     39.60 o 
   3  13   4     1385.80     1388.45     97.88 o 
   4  13   4      105.03      146.88     33.06 o 
   5  13   4       39.36       44.29     27.89 o 
   6  13   4       20.80       85.15     34.27 o 
   7  13   4       10.31       29.81     27.20 o 
   8  13   4       59.84       77.37     74.21 o 
   9  13   4       28.80      -10.19     67.81 o 
  10  13   4       79.04      104.35     76.97 o 
  11  13   4        4.80       26.33     65.87 o 
  12  13   4      116.11       91.71     79.09 o 
  13  13   4      252.64      179.37     85.44 o 
 -14  14   4      144.97       85.68     68.34 o 
 -13  14   4       23.21       18.40     67.85 o 
 -12  14   4      172.92      294.85     83.84 o 
 -11  14   4       55.66        4.77     62.65 o 
 -10  14   4      296.97      368.73     89.00 o 
  -9  14   4      517.29      584.78    102.14 o 
  -8  14   4      836.63      943.76     83.38 o 
  -7  14   4       96.34      156.37     49.97 o 
  -6  14   4      367.23      267.14     55.10 o 
  -5  14   4       87.01       79.89     43.74 o 
  -4  14   4      118.84       96.28     47.71 o 
  -3  14   4      594.23      771.90     77.09 o 
  -2  14   4       53.54       33.01     55.15 o 
  -1  14   4      395.77      305.06     55.81 o 
   0  14   4      132.44      127.69     48.82 o 
   1  14   4      122.03       10.25     65.73 o 
   2  14   4       15.76       18.04     60.95 o 
   3  14   4        7.04       21.63     28.48 o 
   4  14   4       12.72        3.76     26.77 o 
   5  14   4      980.97      842.49     53.22 o 
   6  14   4      183.86      123.20     77.63 o 
   7  14   4      161.13       96.65     74.98 o 
   8  14   4      206.05      217.23     87.24 o 
   9  14   4      105.56      134.25     78.26 o 
  10  14   4        5.63      -57.49     57.49 o 
  11  14   4      173.43      186.76     86.96 o 
  12  14   4      539.90      671.68    121.16 o 
 -12  15   4      172.06      274.32     86.22 o 
 -11  15   4       75.16       67.36     73.40 o 
 -10  15   4      304.22      164.40     79.43 o 
  -9  15   4      119.59      147.67     75.11 o 
  -8  15   4        2.97       68.13     47.92 o 
  -7  15   4        0.01      -37.36     37.36 o 
  -6  15   4      294.90      294.50    103.98 o 
  -5  15   4       48.54      -11.84     34.84 o 
  -4  15   4       16.07      -16.12     42.51 o 
  -3  15   4        0.88        0.02     44.04 o 
  -2  15   4       42.47       63.62     67.38 o 
  -1  15   4      211.88      226.53     55.20 o 
   0  15   4        0.15       45.85     44.59 o 
   1  15   4        8.96       27.22     45.08 o 
   2  15   4       29.75      -10.23     43.09 o 
   3  15   4      418.40      343.40     50.10 o 
   4  15   4      135.05      158.82     60.99 o 
   5  15   4       19.04      -38.59     66.32 o 
   6  15   4       84.37       57.29     70.79 o 
   7  15   4       73.75      137.82     80.69 o 
   8  15   4      181.46      102.41     86.52 o 
   9  15   4      676.57      714.08    124.09 o 
  10  15   4      301.14      429.54    113.77 o 
 -10  16   4        1.64       -5.18     61.85 o 
  -9  16   4        1.05      -57.01     57.01 o 
  -8  16   4        1.94      -44.84     56.70 o 
  -7  16   4      950.00     1154.80     97.12 o 
  -6  16   4        4.78        5.85     46.32 o 
  -5  16   4        6.15      -23.01     31.01 o 
  -4  16   4       31.17      -16.61     46.51 o 
  -3  16   4      286.55      394.72     69.94 o 
  -2  16   4       43.41       92.80     65.09 o 
  -1  16   4       66.45       78.95     53.08 o 
   0  16   4       95.84        1.42    121.30 o 
   1  16   4      404.28      353.18     64.82 o 
   2  16   4      303.29      291.77     65.17 o 
   3  16   4       88.05       77.99     51.49 o 
   4  16   4       73.00       88.36     50.68 o 
   5  16   4      284.54      266.82     94.42 o 
   6  16   4       24.61       88.44     81.74 o 
   7  16   4      159.34      241.18     96.29 o 
   8  16   4      137.04      233.72     96.08 o 
  -8  17   4      301.01      225.72     86.06 o 
  -7  17   4       20.39        8.03     66.25 o 
  -6  17   4      171.15      281.85    116.47 o 
  -5  17   4       11.57      -33.18     76.11 o 
  -4  17   4        1.93      -43.13     43.13 o 
  -3  17   4        6.30       35.04     50.14 o 
  -2  17   4      643.53      699.74     85.54 o 
  -1  17   4        0.07      -39.92     49.12 o 
   0  17   4       48.33       24.09     53.28 o 
   1  17   4       79.70      216.08     61.66 o 
   2  17   4      208.68      130.99     41.30 o 
   3  17   4       17.78       82.80     54.26 o 
   4  17   4        8.16       76.91     88.54 o 
   5  17   4      210.51      213.57     94.62 o 
   6  17   4       34.52       19.52     77.18 o 
  -2  18   4      193.07      188.98     66.05 o 
  -1  18   4        3.96       64.08    104.70 o 
   0  18   4       62.36      -68.42    136.65 o 
 -22   1   5       35.25       71.13     51.76 o 
 -21   1   5      281.32      380.64     54.99 o 
 -20   1   5        0.83      -10.94     25.24 o 
 -19   1   5       70.93       69.00     31.47 o 
 -18   1   5       56.78       82.05     21.58 o 
 -17   1   5     2133.05     1670.93     60.49 o 
 -16   1   5        0.98        7.31     14.12 o 
 -15   1   5     1475.53     1405.01     64.03 o 
 -14   1   5     1286.20     1127.17     44.02 o 
 -13   1   5     1255.58     1182.34     36.44 o 
 -12   1   5       47.29       42.50     13.24 o 
 -11   1   5      160.25      124.85     16.97 o 
 -10   1   5      628.24      641.52     23.93 o 
  -9   1   5     4108.95     4095.66     60.48 o 
  -8   1   5     4813.30     5263.32     61.11 o 
  -7   1   5      220.01      192.00     12.67 o 
  -6   1   5      898.56      846.99     15.32 o 
  -5   1   5     4419.33     4560.01     46.57 o 
  -4   1   5      134.22      187.41     11.44 o 
  -3   1   5     1230.97     1319.47     23.82 o 
  -2   1   5    13435.66    13899.21    180.35 o 
  -1   1   5     2475.55     2543.06     52.39 o 
   0   1   5    93302.55    96002.27    770.04 o 
   1   1   5     3372.48     3454.98     32.60 o 
   2   1   5      348.97      466.88     12.54 o 
   3   1   5      117.72      197.90      9.32 o 
   4   1   5     1114.20     1202.54     17.73 o 
   5   1   5     2119.36     2027.24     26.46 o 
   6   1   5     3250.50     3017.24     34.51 o 
   7   1   5     3610.27     3425.26     46.56 o 
   8   1   5      533.98      580.78     20.67 o 
   9   1   5       97.79       71.11     12.47 o 
  10   1   5     1484.08     1306.91     37.74 o 
  11   1   5     3876.12     3503.71     84.79 o 
  12   1   5     1979.24     1799.41     48.41 o 
  13   1   5        0.12        0.86     10.15 o 
  14   1   5        2.65        5.57     11.40 o 
  15   1   5      507.91      479.32     34.57 o 
  16   1   5      206.88      163.03     38.47 o 
  17   1   5        5.39       34.09     27.52 o 
  18   1   5      202.66      280.49     49.14 o 
  19   1   5      137.21      256.47     45.01 o 
 -22   2   5      276.14      351.89     76.35 o 
 -21   2   5       44.33       91.23     29.52 o 
 -20   2   5       44.96       44.01     28.15 o 
 -19   2   5      628.90      610.14     66.12 o 
 -18   2   5      168.98      186.02     28.73 o 
 -17   2   5      803.05      686.74     45.16 o 
 -16   2   5     1030.18      915.87     43.99 o 
 -15   2   5      558.70      605.64     36.32 o 
 -14   2   5     1093.00     1065.26     43.52 o 
 -13   2   5     2087.66     1972.36     55.87 o 
 -12   2   5      382.36      407.74     19.68 o 
 -11   2   5       30.42       23.95      8.31 o 
 -10   2   5     1242.11     1144.88     25.37 o 
  -9   2   5      286.59      346.52     15.08 o 
  -8   2   5    11309.33    12092.81     99.18 o 
  -7   2   5        3.44       -2.27      5.72 o 
  -6   2   5        6.99       18.59      4.99 o 
  -5   2   5     2471.99     2470.78     25.23 o 
  -4   2   5     2260.30     2239.42     22.15 o 
  -3   2   5    31888.81    31696.13    199.00 o 
  -2   2   5     3200.43     3378.18     38.87 o 
  -1   2   5    10795.12    10606.70     98.75 o 
   0   2   5    17542.19    18244.84    118.19 o 
   1   2   5     1766.51     1800.15     21.16 o 
   2   2   5       57.36       52.03      6.47 o 
   3   2   5     7145.12     6997.00     58.60 o 
   4   2   5     3375.21     3319.27     37.17 o 
   5   2   5      527.89      503.60     13.20 o 
   6   2   5     2540.65     2328.76     37.39 o 
   7   2   5      442.69      456.89     21.83 o 
   8   2   5     7478.46     7106.13     78.43 o 
   9   2   5       25.16        5.52      9.00 o 
  10   2   5     2226.05     2138.89     48.86 o 
  11   2   5      148.29      135.77     17.63 o 
  12   2   5     4836.74     4261.30     76.68 o 
  13   2   5       37.85       48.42     13.15 o 
  14   2   5       18.38        7.40     11.16 o 
  15   2   5      120.58      146.17     21.67 o 
  16   2   5      639.58      637.47    100.33 o 
  17   2   5       20.86       28.96     26.92 o 
  18   2   5       28.23       71.14     32.00 o 
  19   2   5        1.01      128.64     34.20 o 
 -22   3   5      574.00      604.39     80.66 o 
 -21   3   5       52.95      109.91     58.83 o 
 -20   3   5      661.18      494.53     58.53 o 
 -19   3   5      654.54      734.16     61.22 o 
 -18   3   5     1490.43     1204.90     64.17 o 
 -17   3   5     2584.37     2377.65     66.42 o 
 -16   3   5      259.54      199.60     25.69 o 
 -15   3   5      530.48      466.26     33.60 o 
 -14   3   5        6.77        6.89     11.37 o 
 -13   3   5       69.65       70.79     15.46 o 
 -12   3   5      174.94      157.96     13.63 o 
 -11   3   5      981.44      973.06     25.02 o 
 -10   3   5      687.69      691.81     20.65 o 
  -9   3   5       24.83       14.05      6.20 o 
  -8   3   5      417.52      475.03     15.93 o 
  -7   3   5      473.92      416.54     12.92 o 
  -6   3   5       65.56       77.06      7.09 o 
  -5   3   5     5073.96     5420.51     42.61 o 
  -4   3   5      616.16      689.57     12.48 o 
  -3   3   5     2319.09     2498.31     24.84 o 
  -2   3   5      430.75      390.09      9.50 o 
  -1   3   5     4854.13     4808.79     54.96 o 
   0   3   5     3156.86     2913.58     31.57 o 
   1   3   5     3803.31     3777.85     39.95 o 
   2   3   5     3490.07     3501.95     32.48 o 
   3   3   5      232.90      294.86     10.24 o 
   4   3   5        5.82       -7.93      7.93 o 
   5   3   5     1505.26     1337.45     27.82 o 
   6   3   5       83.00       54.56      9.80 o 
   7   3   5     1032.42      944.53     26.36 o 
   8   3   5       35.59       46.62     10.67 o 
   9   3   5      373.30      357.71     28.23 o 
  10   3   5     5347.42     4930.97     67.91 o 
  11   3   5      534.63      472.39     29.31 o 
  12   3   5     1099.92      932.26     35.56 o 
  13   3   5       83.86       64.08     14.99 o 
  14   3   5      346.10      269.77     29.70 o 
  15   3   5      189.94      166.45     26.82 o 
  16   3   5        0.35       28.43     24.42 o 
  17   3   5       96.93      113.03     33.84 o 
  18   3   5        6.88       25.30     30.29 o 
  19   3   5       72.72      240.77     40.00 o 
 -21   4   5        1.30       10.29     34.11 o 
 -20   4   5       68.03       87.08     37.32 o 
 -19   4   5       99.25      108.12     39.62 o 
 -18   4   5      252.56      244.11     37.77 o 
 -17   4   5       26.81       36.70     16.28 o 
 -16   4   5      458.83      475.82     35.79 o 
 -15   4   5        9.11        2.55     11.30 o 
 -14   4   5      848.22      807.67     32.13 o 
 -13   4   5     1025.46      950.53     32.96 o 
 -12   4   5      470.35      425.99     20.54 o 
 -11   4   5      181.88      204.35     15.15 o 
 -10   4   5     3004.61     2921.61     47.63 o 
  -9   4   5      142.73      163.65     12.39 o 
  -8   4   5     1424.50     1419.68     27.33 o 
  -7   4   5     5136.96     5205.58     54.10 o 
  -6   4   5      673.94      814.14     16.71 o 
  -5   4   5      166.96      169.94      8.76 o 
  -4   4   5     2278.47     2565.93     25.77 o 
  -3   4   5     2270.69     2202.13     76.66 o 
  -2   4   5     1214.27     1237.98     33.78 o 
  -1   4   5     2061.39     2079.92     31.29 o 
   0   4   5     2167.28     2401.17     28.98 o 
   1   4   5      518.56      620.16     15.52 o 
   2   4   5      553.79      602.08     16.29 o 
   3   4   5     2087.93     2160.05     29.56 o 
   4   4   5     1138.38     1091.04     22.80 o 
   5   4   5     6350.69     6547.02     61.26 o 
   6   4   5     5479.33     5671.18     66.85 o 
   7   4   5     1919.79     1905.46     37.62 o 
   8   4   5      147.99      134.83     14.99 o 
   9   4   5      133.98      138.39     15.59 o 
  10   4   5      368.98      344.67     29.72 o 
  11   4   5      146.09      125.48     17.99 o 
  12   4   5     2768.33     2444.45     57.48 o 
  13   4   5       11.06       11.99     12.07 o 
  14   4   5      129.49      126.53     22.20 o 
  15   4   5     1439.76     1282.34     55.01 o 
  16   4   5      105.40      149.61     37.60 o 
  17   4   5      100.93       69.44     31.52 o 
  18   4   5       27.00      104.31     32.76 o 
  19   4   5       66.56      274.54     37.81 o 
 -21   5   5      299.22      397.58     59.09 o 
 -20   5   5       28.10       58.77     38.71 o 
 -19   5   5       69.71      108.81     36.64 o 
 -18   5   5        8.02       52.42     23.79 o 
 -17   5   5       21.75       46.79     17.69 o 
 -16   5   5       17.57        7.76     13.81 o 
 -15   5   5      280.95      237.58     22.87 o 
 -14   5   5        0.04       -0.41     11.31 o 
 -13   5   5      605.39      542.77     27.15 o 
 -12   5   5      529.83      623.15     27.12 o 
 -11   5   5      719.84      792.67     24.26 o 
 -10   5   5      347.19      353.53     18.37 o 
  -9   5   5       10.16       39.88      8.82 o 
  -8   5   5      710.38      707.29     20.02 o 
  -7   5   5     3356.27     3407.89     42.66 o 
  -6   5   5       34.98        7.01      5.39 o 
  -5   5   5       21.07       35.82      6.84 o 
  -4   5   5    11509.73    11672.93     88.15 o 
  -3   5   5      146.91      165.44     13.91 o 
  -2   5   5     4300.89     4922.00     58.16 o 
  -1   5   5      317.60      405.49     25.20 o 
   0   5   5     5685.98     5522.70     65.12 o 
   1   5   5     1094.67     1093.09     21.25 o 
   2   5   5     3054.23     2890.17     38.19 o 
   3   5   5      365.43      450.40     15.40 o 
   4   5   5        4.37       11.57      8.52 o 
   5   5   5    10303.29    10253.24    109.74 o 
   6   5   5     7965.34     7569.90     94.62 o 
   7   5   5     6248.28     5905.43     84.74 o 
   8   5   5      893.98      842.64     50.08 o 
   9   5   5      346.51      284.45     24.85 o 
  10   5   5     3485.87     2898.75     62.40 o 
  11   5   5     5296.20     4782.69     82.95 o 
  12   5   5       54.60       46.41     17.66 o 
  13   5   5       91.15       65.83     19.42 o 
  14   5   5      420.14      434.93     39.54 o 
  15   5   5      283.35      362.64     50.87 o 
  16   5   5      482.88      637.15     67.39 o 
  17   5   5      268.44      366.05     57.12 o 
  18   5   5      348.33      378.24     51.20 o 
 -21   6   5        0.32      -16.77     82.15 o 
 -20   6   5       25.24       83.24     38.93 o 
 -19   6   5        4.41       37.33     37.87 o 
 -18   6   5        0.26       -2.60     31.29 o 
 -17   6   5        2.82       33.33     23.50 o 
 -16   6   5       25.04       34.51     15.46 o 
 -15   6   5        7.13       12.93     11.96 o 
 -14   6   5       74.39       99.36     16.34 o 
 -13   6   5      894.73      870.19     32.42 o 
 -12   6   5      130.94      146.15     17.24 o 
 -11   6   5     1182.44     1202.98     30.89 o 
 -10   6   5     1121.34     1118.68     28.41 o 
  -9   6   5     1188.77     1300.73     29.36 o 
  -8   6   5     2917.44     2879.95     41.64 o 
  -7   6   5      277.48      301.47     14.54 o 
  -6   6   5      644.43      647.74     21.16 o 
  -5   6   5      402.92      414.88     14.44 o 
  -4   6   5     1556.40     1428.78     32.51 o 
  -3   6   5        2.09        0.13     10.35 o 
  -2   6   5     3087.60     3316.33     99.73 o 
  -1   6   5      269.37      236.49     29.73 o 
   0   6   5      579.01      731.89     17.74 o 
   1   6   5     6873.32     7229.78     84.37 o 
   2   6   5      535.35      482.03     16.60 o 
   3   6   5     3694.47     3556.63     53.28 o 
   4   6   5     2996.13     2805.11     44.73 o 
   5   6   5     1402.45     1407.42     32.66 o 
   6   6   5     1899.05     1945.73     37.95 o 
   7   6   5      215.88      280.64     26.92 o 
   8   6   5      640.60      616.18     31.15 o 
   9   6   5      182.88      171.33     21.92 o 
  10   6   5        0.16       -3.85     13.35 o 
  11   6   5       18.47       24.11     15.73 o 
  12   6   5        0.09        1.91     14.46 o 
  13   6   5      108.63       85.53     22.18 o 
  14   6   5      438.33      517.75    108.62 o 
  15   6   5     1122.42     1016.95     75.17 o 
  16   6   5        1.91       58.09     33.18 o 
  17   6   5       12.96       92.41     26.37 o 
  18   6   5       13.05      244.55     46.14 o 
 -20   7   5       92.90      160.94     58.10 o 
 -19   7   5      244.99      243.07     58.77 o 
 -18   7   5       52.03       36.48     35.81 o 
 -17   7   5        1.12       66.53     47.71 o 
 -16   7   5       78.87      165.94     28.67 o 
 -15   7   5       42.86       70.24     26.65 o 
 -14   7   5      398.24      343.50     25.87 o 
 -13   7   5       85.86       59.64     13.68 o 
 -12   7   5       49.41       37.53     12.13 o 
 -11   7   5      362.73      415.15     22.34 o 
 -10   7   5       48.47       33.81     10.37 o 
  -9   7   5     1169.75     1228.27     29.62 o 
  -8   7   5      956.80      999.64     25.86 o 
  -7   7   5       88.69      103.51     11.25 o 
  -6   7   5        0.94        4.86      6.59 o 
  -5   7   5     1021.88     1062.01     22.01 o 
  -4   7   5       91.64      237.51     19.08 o 
  -3   7   5       78.79      102.26     14.91 o 
  -2   7   5        8.16       -4.07     19.36 o 
  -1   7   5      176.29      162.10     30.48 o 
   0   7   5      575.24      613.42     41.56 o 
   1   7   5      135.75      129.80     11.81 o 
   2   7   5      383.44      389.11     20.90 o 
   3   7   5       34.20       22.04     10.80 o 
   4   7   5      486.88      484.80     23.14 o 
   5   7   5       27.26       20.16     10.72 o 
   6   7   5       27.52       32.25     12.32 o 
   7   7   5        5.11        9.20     19.62 o 
   8   7   5      264.31      231.97     24.20 o 
   9   7   5      382.03      385.57     29.88 o 
  10   7   5        2.19       13.96     13.75 o 
  11   7   5     1008.21      896.41     39.33 o 
  12   7   5      154.87      191.97     25.03 o 
  13   7   5       29.45       15.61     18.62 o 
  14   7   5      253.57      277.33     43.89 o 
  15   7   5      522.68      533.87     59.15 o 
  16   7   5       82.73      121.21     31.76 o 
  17   7   5       16.66      236.58     73.19 o 
  18   7   5       61.66     1105.58     61.09 o 
 -20   8   5      266.11      136.62    100.82 o 
 -19   8   5      402.49      513.32     82.05 o 
 -18   8   5       47.39       71.61     37.94 o 
 -17   8   5      324.51      333.60    112.26 o 
 -16   8   5       79.91      189.32     40.14 o 
 -15   8   5       19.79       53.45     26.59 o 
 -14   8   5       79.65       79.42     18.39 o 
 -13   8   5       96.49      115.34     19.48 o 
 -12   8   5     1670.99     1452.67     47.00 o 
 -11   8   5       43.71       26.56     25.48 o 
 -10   8   5      158.63      138.23     18.37 o 
  -9   8   5     1243.97     1184.06     44.47 o 
  -8   8   5     1243.69     1119.76     33.83 o 
  -7   8   5      101.57      129.11     18.78 o 
  -6   8   5       29.25       38.18     14.85 o 
  -5   8   5      440.31      447.61     25.09 o 
  -4   8   5      707.85      695.79     29.23 o 
  -3   8   5        0.36       -7.17     13.42 o 
  -2   8   5       30.90       54.42     24.34 o 
  -1   8   5      460.47      430.64     35.38 o 
   0   8   5     2200.25     2171.24     41.49 o 
   1   8   5        2.68       -2.76      7.23 o 
   2   8   5     1048.85     1000.25     29.55 o 
   3   8   5       84.38       98.41     14.87 o 
   4   8   5      260.47      231.82     20.05 o 
   5   8   5       40.13       36.66     13.09 o 
   6   8   5     3773.72     3568.44     65.65 o 
   7   8   5      965.06      913.55     36.89 o 
   8   8   5     9071.38     8281.10    136.11 o 
   9   8   5      817.65      745.15     35.62 o 
  10   8   5      105.17      113.18     21.26 o 
  11   8   5      145.42      193.93     24.59 o 
  12   8   5        0.12       13.79     15.43 o 
  13   8   5       19.78       55.42     27.27 o 
  14   8   5      897.99      902.30     62.05 o 
  15   8   5      143.83      263.12     42.41 o 
  16   8   5      198.01      340.69     43.49 o 
  17   8   5      146.74      997.53     44.72 o 
 -19   9   5        1.68       60.26     85.65 o 
 -18   9   5       38.12       38.57     70.86 o 
 -17   9   5       10.47       53.83     38.67 o 
 -16   9   5      419.40      439.86    103.44 o 
 -15   9   5        7.27        9.15     24.95 o 
 -14   9   5      519.54      530.01     38.89 o 
 -13   9   5      297.42      357.24     39.74 o 
 -12   9   5       56.58       56.64     15.49 o 
 -11   9   5       99.16      109.94     19.43 o 
 -10   9   5        4.10        0.79     11.95 o 
  -9   9   5      107.77      111.37     17.28 o 
  -8   9   5     1897.77     1747.15     47.98 o 
  -7   9   5        1.48       -8.08     13.31 o 
  -6   9   5      187.27      172.99     21.77 o 
  -5   9   5     1760.74     1799.10     56.02 o 
  -4   9   5     1589.26     1621.60     47.53 o 
  -3   9   5     2730.24     2693.24     53.88 o 
  -2   9   5      230.78      196.26     31.71 o 
  -1   9   5     4821.15     4889.81     96.19 o 
   0   9   5     3646.44     3776.42    105.11 o 
   1   9   5     2798.55     2740.68     74.24 o 
   2   9   5     1263.12     1247.42     31.84 o 
   3   9   5      791.92      745.16     28.23 o 
   4   9   5      117.31       92.47     15.45 o 
   5   9   5     2727.39     2399.09     45.20 o 
   6   9   5       39.25       35.99     13.22 o 
   7   9   5     1258.60     1155.67     41.37 o 
   8   9   5     1480.49     1399.45     45.28 o 
   9   9   5      195.24      163.62     22.15 o 
  10   9   5      247.17      236.59     26.50 o 
  11   9   5      388.90      373.35     31.84 o 
  12   9   5       52.10       98.71     24.38 o 
  13   9   5       16.73      112.78     24.57 o 
  14   9   5       27.90      112.12     38.83 o 
  15   9   5      150.47      507.57     35.53 o 
  16   9   5      343.03     1141.66    121.44 o 
  17   9   5      764.09     1935.49    125.70 o 
 -18  10   5      126.09       98.65     88.34 o 
 -17  10   5       36.36       69.14     33.12 o 
 -16  10   5       51.70       42.35     30.72 o 
 -15  10   5        1.41       25.69     27.42 o 
 -14  10   5       52.44       89.17     32.09 o 
 -13  10   5      699.71      774.66     67.06 o 
 -12  10   5       20.39       32.88     18.97 o 
 -11  10   5      261.13      214.32     25.10 o 
 -10  10   5      421.28      484.52     27.68 o 
  -9  10   5       45.03       29.76     17.09 o 
  -8  10   5        7.25       18.29     16.12 o 
  -7  10   5      615.02      625.26     32.90 o 
  -6  10   5     2689.80     2587.31     57.89 o 
  -5  10   5      519.66      576.18     31.90 o 
  -4  10   5      905.63     1074.38     43.63 o 
  -3  10   5      980.36      935.84     38.93 o 
  -2  10   5     1146.63     1082.65     55.38 o 
  -1  10   5     6076.57     5695.43    109.47 o 
   0  10   5      973.92      980.64    101.65 o 
   1  10   5       50.43       53.05     31.85 o 
   2  10   5        3.37      -25.13     28.87 o 
   3  10   5        0.81       -5.27     27.24 o 
   4  10   5      165.59      176.79     26.77 o 
   5  10   5     2856.37     2793.44     63.64 o 
   6  10   5        3.98       26.83     18.98 o 
   7  10   5      132.45      140.83     19.71 o 
   8  10   5     2665.57     2529.61     56.44 o 
   9  10   5       55.04       60.19     19.81 o 
  10  10   5      261.51      230.06     24.70 o 
  11  10   5      368.02      453.04     37.48 o 
  12  10   5      115.06      138.02     30.95 o 
  13  10   5       53.14      191.68     35.02 o 
  14  10   5      540.33      959.01    134.42 o 
 -17  11   5        7.46      -16.10     58.01 o 
 -16  11   5       40.48       80.12     62.63 o 
 -15  11   5     1143.13     1179.65     65.71 o 
 -14  11   5      235.05      310.11     62.23 o 
 -13  11   5        3.28       -2.54     25.66 o 
 -12  11   5       57.25       18.51     28.08 o 
 -11  11   5      280.42      191.51     50.17 o 
 -10  11   5      278.92      324.93     40.80 o 
  -9  11   5      188.24      173.72     35.07 o 
  -8  11   5      756.21      685.31     52.89 o 
  -7  11   5     2343.50     2177.84     74.41 o 
  -6  11   5     1456.95     1392.88     45.00 o 
  -5  11   5     2254.27     2253.86     54.87 o 
  -4  11   5     1411.12     1281.36     92.86 o 
  -3  11   5      297.23      277.81     27.71 o 
  -2  11   5     2657.76     2872.13    123.40 o 
  -1  11   5      110.71      130.07     34.39 o 
   0  11   5       89.27       32.43     15.50 o 
   1  11   5     2752.47     2591.20     78.46 o 
   2  11   5       11.65       37.15     29.68 o 
   3  11   5      424.15      373.55     40.92 o 
   4  11   5      103.14       90.25     23.64 o 
   5  11   5        7.64       26.85     20.28 o 
   6  11   5     1371.88     1345.36     56.74 o 
   7  11   5     1025.18      942.01     49.00 o 
   8  11   5      795.07      795.07     46.44 o 
   9  11   5      147.27      175.50     27.58 o 
  10  11   5      390.92      358.41     86.82 o 
  11  11   5       30.88       41.38     64.95 o 
  12  11   5      344.65      422.68     88.91 o 
  13  11   5       18.76       27.09     64.97 o 
 -16  12   5       54.19      117.18     51.64 o 
 -15  12   5       45.35       67.94     67.20 o 
 -14  12   5      100.97       97.35     34.14 o 
 -13  12   5       32.57       -0.18     42.05 o 
 -12  12   5      579.09      459.27     63.52 o 
 -11  12   5       20.15      -35.97     35.97 o 
 -10  12   5      153.85      207.68     50.30 o 
  -9  12   5        0.48      -15.19     29.16 o 
  -8  12   5     3759.59     3464.08     96.04 o 
  -7  12   5      300.80      342.90     43.25 o 
  -6  12   5       22.74       69.83     32.06 o 
  -5  12   5      605.88      809.93     74.05 o 
  -4  12   5       13.33       -5.00     28.30 o 
  -3  12   5     1090.82      836.34     55.69 o 
  -2  12   5       74.12      107.72     35.14 o 
  -1  12   5     2319.85     2127.74     73.52 o 
   0  12   5      327.96      253.80     56.16 o 
   1  12   5     3351.11     2894.25     84.93 o 
   2  12   5      367.29      348.28     42.10 o 
   3  12   5      689.89      624.00     46.92 o 
   4  12   5      169.63      160.95     31.99 o 
   5  12   5       17.65        8.22     23.80 o 
   6  12   5      390.68      482.77     53.33 o 
   7  12   5      271.41      285.38     44.90 o 
   8  12   5        7.95       15.07     24.77 o 
   9  12   5        0.07      -26.70     59.43 o 
  10  12   5        0.03      -14.47     64.50 o 
  11  12   5       17.14      -61.76     61.79 o 
  12  12   5       29.45      -35.45     65.23 o 
  13  12   5        7.82      -60.33     60.33 o 
 -15  13   5       20.22      -18.00     79.65 o 
 -14  13   5      117.17       62.47     50.02 o 
 -13  13   5        2.12        3.97     47.45 o 
 -12  13   5      186.45      164.07     56.05 o 
 -11  13   5      330.41      237.67     55.84 o 
 -10  13   5        0.99       -3.42     40.08 o 
  -9  13   5      134.27      132.74     37.59 o 
  -8  13   5      156.06      213.39     40.33 o 
  -7  13   5     1815.39     1712.05     72.49 o 
  -6  13   5     1397.66     1166.48     64.93 o 
  -5  13   5     1285.16     1259.61     79.04 o 
  -4  13   5     1827.15     1729.53     91.98 o 
  -3  13   5       42.74       71.10     61.10 o 
  -2  13   5     1232.47     1325.80     82.89 o 
  -1  13   5        3.96       26.35     39.94 o 
   0  13   5      624.80      558.54     84.40 o 
   1  13   5      113.72      114.20     51.30 o 
   2  13   5     3416.00     3041.86    113.52 o 
   3  13   5      172.85      175.49     34.65 o 
   4  13   5      146.27       89.55     37.83 o 
   5  13   5      133.28      123.98     31.33 o 
   6  13   5      841.93      964.55     87.64 o 
   7  13   5       81.72      192.41     81.02 o 
   8  13   5      140.36       87.82     77.23 o 
   9  13   5       27.94      -28.11     69.15 o 
  10  13   5      914.70      828.27    128.91 o 
  11  13   5      223.21      196.10     86.51 o 
  12  13   5      144.38      112.90     81.88 o 
  13  13   5      149.10      156.27     87.47 o 
 -14  14   5       86.32      128.54     72.26 o 
 -13  14   5      144.20      175.11     78.15 o 
 -12  14   5       35.22       63.56     64.48 o 
 -11  14   5       80.67      119.95     75.22 o 
 -10  14   5        4.49       38.02     64.00 o 
  -9  14   5     1107.05      818.32    113.44 o 
  -8  14   5     1774.75     1613.67     91.71 o 
  -7  14   5     1847.04     1812.34    107.86 o 
  -6  14   5     1408.05     1270.95    100.17 o 
  -5  14   5        0.00      -12.82     31.37 o 
  -4  14   5        9.98       34.66     42.91 o 
  -3  14   5        6.28      -17.96     41.67 o 
  -2  14   5       12.55       -0.27     41.84 o 
  -1  14   5      368.70      369.50     59.46 o 
   0  14   5       24.20       38.35     42.91 o 
   1  14   5        6.86      -23.75     36.47 o 
   2  14   5     1126.16     1156.74     85.55 o 
   3  14   5       65.83       61.11     30.30 o 
   4  14   5       28.24       11.67     27.27 o 
   5  14   5      154.48      257.30     86.06 o 
   6  14   5      269.98      315.01     94.49 o 
   7  14   5        0.32      -61.35     61.35 o 
   8  14   5      379.59      356.31    103.52 o 
   9  14   5       13.70      -30.86     65.67 o 
  10  14   5       17.31      -64.57     64.57 o 
  11  14   5      125.53      104.61     87.20 o 
 -12  15   5       51.94      -53.33     53.33 o 
 -11  15   5      102.60      160.18     79.20 o 
 -10  15   5       15.47       33.70     66.89 o 
  -9  15   5        4.92       61.17     67.93 o 
  -8  15   5       57.74      -18.20     46.06 o 
  -7  15   5        0.12       36.34     44.99 o 
  -6  15   5      470.68      340.23     63.59 o 
  -5  15   5        9.28      -32.15     34.86 o 
  -4  15   5       30.60       23.96     45.68 o 
  -3  15   5        3.90       45.77     44.16 o 
  -2  15   5       43.02       35.78    100.08 o 
  -1  15   5       10.33      -19.13     43.33 o 
   0  15   5       23.48       78.60     47.84 o 
   1  15   5      340.84      286.62     77.12 o 
   2  15   5      185.67      164.99     53.23 o 
   3  15   5       50.29       55.97     46.58 o 
   4  15   5      118.73      147.39     52.33 o 
   5  15   5       87.62       70.17     73.55 o 
   6  15   5       50.49       24.63     70.80 o 
   7  15   5       97.13      176.79     83.71 o 
   8  15   5        1.77       32.39     79.84 o 
   9  15   5      305.43      489.64    112.45 o 
  10  15   5        4.41       -1.13     72.54 o 
 -10  16   5      139.32      139.99     75.89 o 
  -9  16   5       75.40      121.17     75.71 o 
  -8  16   5      615.06      514.22    105.38 o 
  -7  16   5      440.68      465.86     70.39 o 
  -6  16   5      241.85      328.68     64.36 o 
  -5  16   5       79.66       97.80     57.30 o 
  -4  16   5      439.13      486.46     71.09 o 
  -3  16   5      631.40      486.74     91.78 o 
  -2  16   5      880.47      931.89     89.36 o 
  -1  16   5      297.30      300.91     62.63 o 
   0  16   5        0.24      -21.44     76.18 o 
   1  16   5       40.99       17.40     51.93 o 
   2  16   5      194.70      173.76     59.16 o 
   3  16   5      135.30      192.87     58.89 o 
   4  16   5      914.65      619.04    124.28 o 
   5  16   5       26.17       50.95     71.15 o 
   6  16   5       29.10       68.61     80.51 o 
   7  16   5      185.41      166.47     89.81 o 
   8  16   5       35.30       -5.23     71.89 o 
  -8  17   5       52.10      -21.97     69.38 o 
  -7  17   5        8.13      -43.77     43.77 o 
  -6  17   5       37.44       10.06     43.91 o 
  -5  17   5       85.66      124.29     57.45 o 
  -4  17   5        6.20      -24.95     44.41 o 
  -3  17   5       25.53       45.82     62.24 o 
  -2  17   5      205.59      277.55     63.33 o 
  -1  17   5      252.57      230.51    118.72 o 
   0  17   5      205.50      162.25     60.88 o 
   1  17   5       20.40      -41.01     46.42 o 
   2  17   5      113.87       82.12     52.71 o 
   3  17   5      161.61      133.51     56.92 o 
   4  17   5       12.13       72.25     87.15 o 
   5  17   5      240.20      370.95    104.70 o 
 -22   0   6      503.71      869.88    204.93 o 
 -21   0   6       12.66       -2.38     34.61 o 
 -20   0   6      338.74      268.20     68.24 o 
 -19   0   6       55.12       60.80     44.45 o 
 -18   0   6     1370.61     1189.48     98.40 o 
 -17   0   6      976.62     1031.71     88.14 o 
 -16   0   6      373.20      439.53     44.02 o 
 -15   0   6     1204.97     1103.68     54.88 o 
 -14   0   6      564.21      521.92     43.49 o 
 -13   0   6     2208.07     2021.66     66.73 o 
 -12   0   6      177.28      123.10     21.65 o 
 -11   0   6     8431.98     7960.58    303.15 o 
 -10   0   6       10.66       -1.53     17.81 o 
  -9   0   6       22.99       -9.40     23.09 o 
  -8   0   6     4821.90     4860.53    103.19 o 
  -7   0   6      139.19      138.47     21.59 o 
  -6   0   6      185.80      255.33     15.75 o 
  -5   0   6    44114.38    44298.19    407.55 o 
  -4   0   6     2558.39     2390.01     82.16 o 
  -3   0   6     3536.95     3703.17    102.25 o 
  -2   0   6    25159.79    25804.46    449.60 o 
  -1   0   6        1.92       20.99     28.03 o 
   0   0   6    48541.64    52048.03    587.84 o 
   1   0   6    29533.03    30572.38    343.39 o 
   2   0   6    14044.92    14088.13    125.08 o 
   3   0   6     4274.91     4623.09     52.89 o 
   4   0   6     4361.38     5147.37    103.23 o 
   5   0   6    11663.91    11820.83    128.99 o 
   6   0   6      568.26      552.20     22.83 o 
   7   0   6     3248.49     3001.29     60.35 o 
   8   0   6        2.62       -7.86     11.19 o 
   9   0   6      961.97      813.74     41.82 o 
  10   0   6    10029.71     8948.37    162.73 o 
  11   0   6     9202.45     7913.39    165.69 o 
  12   0   6     2299.06     1992.79     72.50 o 
  13   0   6       65.22       53.91     22.67 o 
  14   0   6      718.71      645.50     46.32 o 
  15   0   6      208.86      218.99     34.89 o 
  16   0   6       65.86      115.75     46.00 o 
  17   0   6        0.07        1.15     30.17 o 
  18   0   6      211.90      382.68     78.67 o 
  19   0   6      298.90      589.67     97.72 o 
 -22   1   6       66.51       99.14     30.50 o 
 -21   1   6       17.40       83.99     31.59 o 
 -20   1   6      421.88      445.48     51.49 o 
 -19   1   6      793.87      751.55     68.20 o 
 -18   1   6       51.29       74.76     21.31 o 
 -17   1   6      440.96      305.21     33.18 o 
 -16   1   6     1423.65     1347.24     81.11 o 
 -15   1   6       38.83       36.53     16.13 o 
 -14   1   6     1497.16     1408.60     48.72 o 
 -13   1   6      126.69      127.41     18.87 o 
 -12   1   6      686.80      731.57     37.89 o 
 -11   1   6       90.27      106.10     14.82 o 
 -10   1   6     6672.82     7243.21     94.13 o 
  -9   1   6     1545.13     1395.72     34.70 o 
  -8   1   6     9989.62     9914.75     88.43 o 
  -7   1   6     1311.11     1444.22     22.97 o 
  -6   1   6     2041.33     1975.74     25.77 o 
  -5   1   6     9283.75     9129.49     75.03 o 
  -4   1   6      304.39      336.44     12.95 o 
  -3   1   6     2289.81     2411.77     55.13 o 
  -2   1   6    15931.04    15906.84    206.88 o 
  -1   1   6     9897.52    10458.81    116.77 o 
   0   1   6    42238.61    44037.67    346.16 o 
   1   1   6        0.08       -5.21      5.24 o 
   2   1   6      864.82      678.18     21.33 o 
   3   1   6     2803.12     3042.54     34.04 o 
   4   1   6     1595.18     1691.04     29.34 o 
   5   1   6      452.91      434.44     13.49 o 
   6   1   6        0.02        8.44      5.85 o 
   7   1   6       33.64       23.14      7.41 o 
   8   1   6      246.27      295.32     17.88 o 
   9   1   6       13.11       -2.79      8.29 o 
  10   1   6      607.66      582.40     26.71 o 
  11   1   6      671.08      565.68     29.67 o 
  12   1   6        0.30       -5.28      9.23 o 
  13   1   6       28.09       30.47     12.74 o 
  14   1   6       54.02       44.60     13.76 o 
  15   1   6      204.73      211.00     28.74 o 
  16   1   6       94.84       71.54     30.66 o 
  17   1   6       66.22       68.16     30.65 o 
  18   1   6      393.98      463.49     72.79 o 
  19   1   6      108.14      216.37     54.54 o 
 -22   2   6       11.05       77.87     73.28 o 
 -21   2   6      101.91       74.04     31.36 o 
 -20   2   6      556.26      472.05     60.09 o 
 -19   2   6      918.33      931.39     60.43 o 
 -18   2   6     1086.63     1016.40     46.87 o 
 -17   2   6       34.62        1.68     23.66 o 
 -16   2   6      272.76      318.72     30.42 o 
 -15   2   6      207.91      233.48     25.61 o 
 -14   2   6       16.92       24.02     14.40 o 
 -13   2   6        1.01       -9.50      9.50 o 
 -12   2   6       17.96       25.80      8.41 o 
 -11   2   6      157.20      171.41     16.11 o 
 -10   2   6      630.88      552.71     21.84 o 
  -9   2   6      210.71      173.09     14.06 o 
  -8   2   6     1527.25     1623.41     31.46 o 
  -7   2   6        9.45       18.13      5.30 o 
  -6   2   6      433.53      543.50     12.74 o 
  -5   2   6      116.61      146.67      7.48 o 
  -4   2   6     1702.16     1540.87     21.46 o 
  -3   2   6     3376.99     3495.03     72.49 o 
  -2   2   6      157.91      213.23     14.12 o 
  -1   2   6       53.78       52.23      9.09 o 
   0   2   6    24876.79    25993.65    182.75 o 
   1   2   6     4297.54     4239.94     41.97 o 
   2   2   6     2040.34     2074.17     26.02 o 
   3   2   6       20.14       50.40      6.89 o 
   4   2   6     4785.55     5285.93     51.34 o 
   5   2   6      190.11      263.87     11.49 o 
   6   2   6     4478.03     4617.58     46.91 o 
   7   2   6     1199.34     1071.29     27.67 o 
   8   2   6      627.84      601.13     22.95 o 
   9   2   6      352.44      316.23     19.89 o 
  10   2   6       67.19      100.27     15.89 o 
  11   2   6      573.99      579.00     27.89 o 
  12   2   6      997.67      898.83     49.23 o 
  13   2   6     1928.00     1599.80     47.91 o 
  14   2   6      137.55      144.43     20.10 o 
  15   2   6       94.77       68.90     19.83 o 
  16   2   6       14.71       37.68     27.66 o 
  17   2   6       27.79       32.37     35.45 o 
  18   2   6        1.05       63.84     31.09 o 
  19   2   6       18.37      102.02     47.85 o 
 -22   3   6      696.64      767.41     88.96 o 
 -21   3   6        3.42       36.68     40.32 o 
 -20   3   6      433.11      379.40     48.05 o 
 -19   3   6        0.09       24.00     31.97 o 
 -18   3   6     2377.37     2205.62     66.04 o 
 -17   3   6       13.09       16.49     16.35 o 
 -16   3   6      454.37      454.06     35.21 o 
 -15   3   6      835.08      823.88     32.44 o 
 -14   3   6      425.15      400.16     25.95 o 
 -13   3   6     2119.34     2015.70     45.19 o 
 -12   3   6       96.95       73.99     11.13 o 
 -11   3   6      385.43      451.07     18.36 o 
 -10   3   6     1513.09     1409.33     28.84 o 
  -9   3   6     3702.04     3718.22     46.65 o 
  -8   3   6     8126.69     7979.43     73.91 o 
  -7   3   6      429.59      379.47     12.28 o 
  -6   3   6     1267.49     1190.50     18.30 o 
  -5   3   6      349.40      379.78     10.14 o 
  -4   3   6      662.25      795.33     14.38 o 
  -3   3   6    13642.90    13779.64    102.88 o 
  -2   3   6     3834.00     3754.32     48.45 o 
  -1   3   6     6412.20     6438.45     70.50 o 
   0   3   6      469.73      535.20     13.29 o 
   1   3   6     1662.12     1655.74     24.59 o 
   2   3   6     8278.55     8366.99     61.50 o 
   3   3   6     6022.46     6196.28     50.87 o 
   4   3   6     6488.59     6718.81     66.26 o 
   5   3   6      777.85      836.09     23.03 o 
   6   3   6      488.83      522.21     20.04 o 
   7   3   6     3325.96     3148.05     54.90 o 
   8   3   6     2777.45     2512.44     44.90 o 
   9   3   6      282.96      233.15     18.73 o 
  10   3   6    15671.43    14065.45    156.13 o 
  11   3   6        0.33        7.24     10.62 o 
  12   3   6     2143.57     1847.24     50.02 o 
  13   3   6        6.31       -5.59     11.04 o 
  14   3   6      176.44      140.91     19.88 o 
  15   3   6      262.27      258.79     31.67 o 
  16   3   6      278.11      282.74     46.73 o 
  17   3   6       76.62       63.67     52.45 o 
  18   3   6       18.46       79.45     30.49 o 
  19   3   6        1.93      259.89     56.19 o 
 -21   4   6        6.24       40.42     34.09 o 
 -20   4   6      715.13      798.08     62.90 o 
 -19   4   6      989.97      953.64     60.26 o 
 -18   4   6      665.84      706.43     40.72 o 
 -17   4   6      544.86      554.59     39.23 o 
 -16   4   6       27.15       40.04     15.10 o 
 -15   4   6      596.79      573.82     31.78 o 
 -14   4   6      177.73      167.41     19.12 o 
 -13   4   6     1381.00     1428.22     39.36 o 
 -12   4   6     1988.18     1974.57     53.02 o 
 -11   4   6     1045.09      989.18     25.89 o 
 -10   4   6     2550.84     2431.18     39.09 o 
  -9   4   6     1486.93     1579.86     29.67 o 
  -8   4   6      451.70      469.36     16.35 o 
  -7   4   6       42.52       79.02      7.92 o 
  -6   4   6     4321.92     4577.76     40.27 o 
  -5   4   6     8912.11     8968.92     65.71 o 
  -4   4   6     2809.83     2947.15     35.15 o 
  -3   4   6      423.41      437.06     12.22 o 
  -2   4   6     4452.40     4644.83     83.50 o 
  -1   4   6       33.89       11.28      8.87 o 
   0   4   6    12652.72    13627.77    121.14 o 
   1   4   6     1871.80     2234.24     30.39 o 
   2   4   6    17960.41    18515.12    144.48 o 
   3   4   6      194.18      234.77     11.88 o 
   4   4   6     4747.05     4982.90     51.23 o 
   5   4   6      532.31      580.84     20.56 o 
   6   4   6        4.63        4.12      7.32 o 
   7   4   6     1356.49     1188.56     30.93 o 
   8   4   6      479.07      464.77     22.81 o 
   9   4   6      596.04      563.37     24.59 o 
  10   4   6     9068.43     8175.63     96.12 o 
  11   4   6     1715.43     1614.69     45.93 o 
  12   4   6       11.16        8.11     11.63 o 
  13   4   6      204.91      156.41     20.98 o 
  14   4   6     1034.24      860.68     37.90 o 
  15   4   6      398.00      360.73     49.61 o 
  16   4   6      180.71      185.08     73.68 o 
  17   4   6      267.45      292.17     50.01 o 
  18   4   6      123.17      309.91     44.27 o 
 -21   5   6        1.44       60.33    105.32 o 
 -20   5   6       30.93       11.93     78.82 o 
 -19   5   6        1.13       14.86     20.51 o 
 -18   5   6      366.90      456.85     53.08 o 
 -17   5   6      255.15      208.34     26.16 o 
 -16   5   6      120.21      111.17     19.14 o 
 -15   5   6      248.27      246.03     22.80 o 
 -14   5   6      114.07       94.49     19.05 o 
 -13   5   6     1313.33     1344.21     38.29 o 
 -12   5   6     5323.42     5284.87     71.54 o 
 -11   5   6      947.99      873.47     25.63 o 
 -10   5   6      115.25      127.50     12.79 o 
  -9   5   6     4455.03     4504.55     54.57 o 
  -8   5   6       73.43       65.10     11.29 o 
  -7   5   6       11.70       19.56      6.07 o 
  -6   5   6     1125.99     1111.24     18.48 o 
  -5   5   6      565.44      696.98     15.56 o 
  -4   5   6       93.85      120.54     18.24 o 
  -3   5   6     1087.94     1030.81     43.99 o 
  -2   5   6      337.46      320.47     19.69 o 
  -1   5   6     2762.81     2554.42     41.26 o 
   0   5   6     1633.91     1748.83     30.94 o 
   1   5   6     8438.19     9014.07     83.53 o 
   2   5   6      944.10     1185.87     24.01 o 
   3   5   6      107.72      135.27     10.61 o 
   4   5   6      307.16      285.62     16.94 o 
   5   5   6     1961.71     1926.08     36.19 o 
   6   5   6      247.74      309.39     17.88 o 
   7   5   6     1684.05     1755.98     45.50 o 
   8   5   6      425.07      446.99     29.40 o 
   9   5   6      218.71      242.97     24.29 o 
  10   5   6      252.15      234.34     20.46 o 
  11   5   6       98.99      102.61     26.19 o 
  12   5   6      168.93      246.44     29.89 o 
  13   5   6       17.98       22.73     16.09 o 
  14   5   6      420.60      377.81     49.50 o 
  15   5   6       81.90      153.23     56.47 o 
  16   5   6       28.91       77.94     30.77 o 
  17   5   6       83.73      114.52     61.12 o 
  18   5   6       36.06      215.72     43.66 o 
 -21   6   6       55.57      138.74     46.84 o 
 -20   6   6      472.65      554.83     75.08 o 
 -19   6   6       63.52       75.62     64.56 o 
 -18   6   6        8.19       31.82     47.41 o 
 -17   6   6      141.88      160.19     36.78 o 
 -16   6   6        8.54       13.78     13.15 o 
 -15   6   6     1174.24     1086.56     46.84 o 
 -14   6   6      387.39      442.66     31.88 o 
 -13   6   6       55.99       22.19     14.55 o 
 -12   6   6      106.13      119.84     14.26 o 
 -11   6   6     1683.32     1665.12     35.10 o 
 -10   6   6        0.39       12.15     12.84 o 
  -9   6   6     2244.12     2234.49     37.34 o 
  -8   6   6     1217.76     1375.47     28.07 o 
  -7   6   6       41.46       57.86      8.54 o 
  -6   6   6      632.16      709.71     19.90 o 
  -5   6   6     4959.82     5198.07     48.86 o 
  -4   6   6    13316.23    14364.94    136.35 o 
  -3   6   6      314.88      419.82     31.65 o 
  -2   6   6      252.64      220.53     23.94 o 
  -1   6   6      501.39      618.83     34.42 o 
   0   6   6      555.47      517.13     18.52 o 
   1   6   6      143.83      109.93     13.04 o 
   2   6   6     1413.14     1694.73     30.03 o 
   3   6   6      649.27      632.78     21.38 o 
   4   6   6       31.15       43.11     11.93 o 
   5   6   6       19.21       -1.45      9.83 o 
   6   6   6        0.77       -8.99      9.41 o 
   7   6   6      280.45      286.70     24.99 o 
   8   6   6      684.98      628.19     33.45 o 
   9   6   6       22.93       10.84     14.33 o 
  10   6   6       15.04      -12.10     13.32 o 
  11   6   6     1150.96      961.16     39.87 o 
  12   6   6       52.73       91.42     22.85 o 
  13   6   6       10.98       15.97     16.07 o 
  14   6   6       12.47       58.38     26.23 o 
  15   6   6       49.85      106.23     36.29 o 
  16   6   6       42.55      152.80     36.78 o 
  17   6   6       43.02      200.45     32.51 o 
  18   6   6       15.37      751.73    134.58 o 
 -20   7   6        2.43       15.94     32.55 o 
 -19   7   6      135.37      163.47     48.98 o 
 -18   7   6       62.78       20.51     33.31 o 
 -17   7   6      116.98      227.96     44.72 o 
 -16   7   6      301.37      384.90     37.09 o 
 -15   7   6        8.69       60.38     36.56 o 
 -14   7   6       17.16       40.65     12.81 o 
 -13   7   6      785.06      695.44     29.65 o 
 -12   7   6     2408.26     2438.07     50.33 o 
 -11   7   6      307.10      260.25     18.40 o 
 -10   7   6     1896.33     1767.19     35.76 o 
  -9   7   6      942.19      886.09     25.09 o 
  -8   7   6      975.72     1028.26     25.46 o 
  -7   7   6     2406.35     2347.46     38.75 o 
  -6   7   6      708.87      675.05     17.10 o 
  -5   7   6      158.23      218.85     18.35 o 
  -4   7   6     7057.24     7326.76     96.33 o 
  -3   7   6      953.49      912.67     28.03 o 
  -2   7   6      573.69      645.08     38.83 o 
  -1   7   6     1467.92     1491.67     49.15 o 
   0   7   6      806.86      819.14     25.68 o 
   1   7   6      427.28      417.00     15.40 o 
   2   7   6     1813.86     1905.22     45.62 o 
   3   7   6     3721.43     3685.57     55.04 o 
   4   7   6      458.53      476.20     26.73 o 
   5   7   6      295.06      282.97     20.59 o 
   6   7   6      280.71      281.19     22.11 o 
   7   7   6       10.61       21.17     14.59 o 
   8   7   6      144.51       84.53     18.03 o 
   9   7   6     3327.60     2881.35     64.49 o 
  10   7   6       45.03       62.39     18.37 o 
  11   7   6      592.96      594.88     35.73 o 
  12   7   6       13.99        4.06     15.05 o 
  13   7   6       62.28      113.86     32.04 o 
  14   7   6      172.67      224.69     40.50 o 
  15   7   6      105.29      224.24     66.72 o 
  16   7   6       74.00      259.79     43.58 o 
  17   7   6      206.52      590.36     38.91 o 
 -20   8   6       43.75      137.83     81.79 o 
 -19   8   6        8.02      101.74     36.53 o 
 -18   8   6       28.33      -31.88     55.48 o 
 -17   8   6      438.47      585.01     83.61 o 
 -16   8   6       28.08       22.32     25.56 o 
 -15   8   6      142.12      140.92     21.26 o 
 -14   8   6      618.85      612.44     35.26 o 
 -13   8   6     2515.51     2445.84     61.15 o 
 -12   8   6     1694.85     1726.24     63.11 o 
 -11   8   6       77.30       88.10     15.84 o 
 -10   8   6      198.80      202.60     20.21 o 
  -9   8   6       23.62        8.63     11.27 o 
  -8   8   6      361.67      491.35     27.47 o 
  -7   8   6     1972.53     2065.20     47.39 o 
  -6   8   6      911.23      856.73     31.87 o 
  -5   8   6      116.51      136.48     17.11 o 
  -4   8   6      141.74      176.51     19.96 o 
  -3   8   6     2160.36     2250.10     45.89 o 
  -2   8   6      660.65      728.70     44.30 o 
  -1   8   6      423.48      486.73     44.51 o 
   0   8   6     3595.14     3534.78     84.95 o 
   1   8   6      956.55      966.92     25.45 o 
   2   8   6      206.94      258.98     17.38 o 
   3   8   6      957.91      900.90     30.01 o 
   4   8   6      488.28      586.98     26.65 o 
   5   8   6        1.61       -9.76      9.76 o 
   6   8   6      829.44      825.61     30.45 o 
   7   8   6      443.34      490.86     30.86 o 
   8   8   6       13.06       22.22     15.09 o 
   9   8   6       63.95       74.82     18.46 o 
  10   8   6       75.85       76.07     19.37 o 
  11   8   6       14.21       23.54     16.56 o 
  12   8   6      369.49      344.60     45.81 o 
  13   8   6       43.44       87.23     28.47 o 
  14   8   6       70.93      200.87     36.03 o 
  15   8   6        5.11      131.62     31.02 o 
  16   8   6       96.24      451.15    129.37 o 
  17   8   6      294.00     1242.95     52.01 o 
 -19   9   6      493.03      498.57    114.23 o 
 -18   9   6       14.76       92.91     39.52 o 
 -17   9   6      105.17       96.22     34.52 o 
 -16   9   6      174.13      226.80     41.71 o 
 -15   9   6      180.03      194.63     45.07 o 
 -14   9   6      833.61      822.85     39.86 o 
 -13   9   6      558.87      592.99     34.36 o 
 -12   9   6       70.97       74.55     17.58 o 
 -11   9   6        1.30        5.59     18.12 o 
 -10   9   6      841.04      920.72     33.67 o 
  -9   9   6       22.27       23.09     14.69 o 
  -8   9   6       57.59       71.92     17.90 o 
  -7   9   6      560.41      560.09     42.87 o 
  -6   9   6       14.13       28.69     14.77 o 
  -5   9   6       74.68      116.67     22.56 o 
  -4   9   6      245.60      231.34     38.14 o 
  -3   9   6     1371.60     1268.79     39.13 o 
  -2   9   6      650.92      690.42     45.54 o 
  -1   9   6     3151.78     3195.40     94.02 o 
   0   9   6      196.32      239.16     34.34 o 
   1   9   6        0.02      -25.43     25.43 o 
   2   9   6      372.00      303.60     36.83 o 
   3   9   6       80.42      115.79     30.73 o 
   4   9   6       66.38       53.92     14.57 o 
   5   9   6      128.84      102.47     15.55 o 
   6   9   6      257.57      316.78     42.99 o 
   7   9   6      160.98      119.99     20.42 o 
   8   9   6      445.93      466.52     32.99 o 
   9   9   6     1583.07     1390.62     47.10 o 
  10   9   6        1.11       29.55     16.90 o 
  11   9   6       20.28       81.13     28.82 o 
  12   9   6      100.60      182.40     67.04 o 
  13   9   6      198.64      251.05     49.50 o 
  14   9   6        0.13      192.74     41.75 o 
  15   9   6      772.20     1396.07     74.31 o 
 -18  10   6        2.67       25.17     85.21 o 
 -17  10   6       13.24       48.77     31.60 o 
 -16  10   6      489.60      656.78     73.46 o 
 -15  10   6        1.78       16.18     41.13 o 
 -14  10   6      230.12      264.41     40.07 o 
 -13  10   6      115.06       86.77     29.17 o 
 -12  10   6      347.07      410.44     44.75 o 
 -11  10   6      404.79      356.87     42.21 o 
 -10  10   6       13.82       22.51     25.87 o 
  -9  10   6      301.17      347.90     28.21 o 
  -8  10   6       42.27       51.67     16.67 o 
  -7  10   6       11.96        9.52     14.63 o 
  -6  10   6      255.58      296.98     25.93 o 
  -5  10   6       47.97       24.71     17.05 o 
  -4  10   6       79.63       76.39     27.72 o 
  -3  10   6     2990.70     2853.93     58.03 o 
  -2  10   6      809.39      755.94     51.01 o 
  -1  10   6      487.40      521.34     85.01 o 
   0  10   6      962.37      894.30     53.29 o 
   1  10   6      368.84      415.73     46.03 o 
   2  10   6      133.60      171.53     38.42 o 
   3  10   6     1569.67     1494.95     51.57 o 
   4  10   6        0.48      -18.90     19.85 o 
   5  10   6      848.50      745.83     39.42 o 
   6  10   6       14.03       30.08     21.86 o 
   7  10   6       55.61       94.56     25.37 o 
   8  10   6       40.34       80.86     23.95 o 
   9  10   6        0.35       38.61     20.07 o 
  10  10   6      503.88      523.28     34.75 o 
  11  10   6      625.39      708.49     93.46 o 
  12  10   6       33.24      111.15    123.88 o 
  13  10   6       97.02      204.89     44.26 o 
  14  10   6      504.98     1116.11    139.10 o 
 -18  11   6        9.98      -16.12     71.22 o 
 -17  11   6        5.38      -60.49     60.49 o 
 -16  11   6       10.95       41.41     45.59 o 
 -15  11   6       33.73       26.43     27.64 o 
 -14  11   6       94.99      105.45     33.51 o 
 -13  11   6     1245.17     1244.49     65.61 o 
 -12  11   6      224.77      179.71     47.38 o 
 -11  11   6      166.56      112.59     44.32 o 
 -10  11   6      276.52      237.26     39.14 o 
  -9  11   6      626.81      690.72     54.60 o 
  -8  11   6     1869.54     1851.33     71.56 o 
  -7  11   6        0.20        4.26     27.65 o 
  -6  11   6    10966.11    10175.99    163.10 o 
  -5  11   6     4134.64     3969.74     95.81 o 
  -4  11   6       23.72       33.81     30.09 o 
  -3  11   6      365.98      360.48     40.85 o 
  -2  11   6     1409.30     1208.15     62.38 o 
  -1  11   6      576.42      555.00     47.82 o 
   0  11   6      350.21      332.95     41.47 o 
   1  11   6      971.65     1013.63     58.13 o 
   2  11   6     2095.16     2031.85    104.46 o 
   3  11   6     1660.02     1636.91     55.56 o 
   4  11   6      300.51      369.32     32.96 o 
   5  11   6     1220.98     1077.29     47.43 o 
   6  11   6      104.62      142.63     28.93 o 
   7  11   6      278.37      321.46     36.87 o 
   8  11   6      180.42      157.05     27.75 o 
   9  11   6       58.49       65.81     23.24 o 
  10  11   6      651.03      693.20    168.46 o 
  11  11   6      522.54      714.48    148.48 o 
  12  11   6      171.82      255.19     81.39 o 
 -17  12   6       50.33       37.93     76.49 o 
 -16  12   6      296.92      336.39     64.70 o 
 -15  12   6      125.10      121.66     71.57 o 
 -14  12   6      318.26      340.55     61.53 o 
 -13  12   6       12.69      -28.49     42.34 o 
 -12  12   6       46.92       31.64     41.72 o 
 -11  12   6      159.80      180.99     48.49 o 
 -10  12   6      138.90      152.31     45.36 o 
  -9  12   6     1036.75      950.84     62.87 o 
  -8  12   6      350.89      349.28     44.43 o 
  -7  12   6      989.80     1095.13     60.77 o 
  -6  12   6      869.24      995.12     62.94 o 
  -5  12   6      647.45      662.02     84.02 o 
  -4  12   6     3217.82     2809.03     85.39 o 
  -3  12   6     4622.98     4064.21     99.94 o 
  -2  12   6     1828.68     1659.70    103.44 o 
  -1  12   6       13.87      -17.17     28.74 o 
   0  12   6       41.50       47.86     27.65 o 
   1  12   6       24.79       42.14     32.42 o 
   2  12   6       24.05        3.16     28.52 o 
   3  12   6       48.65       51.71     25.12 o 
   4  12   6       59.24      127.12     26.57 o 
   5  12   6      610.35      736.60     61.55 o 
   6  12   6      221.79      338.63     49.22 o 
   7  12   6      398.37      425.95     52.03 o 
   8  12   6      131.70      260.49     78.36 o 
   9  12   6       18.04       28.44     65.77 o 
  10  12   6        1.08      -10.99     64.30 o 
  11  12   6       15.61      -55.12     65.04 o 
  12  12   6       45.77      115.08     77.62 o 
 -15  13   6       14.31      -24.43     43.43 o 
 -14  13   6      601.66      507.94     72.72 o 
 -13  13   6      809.69      813.11     83.23 o 
 -12  13   6      390.41      311.60     60.25 o 
 -11  13   6      165.22      100.75     48.75 o 
 -10  13   6       38.35       35.82     41.65 o 
  -9  13   6       87.31       78.95     35.30 o 
  -8  13   6      971.48     1074.75     66.70 o 
  -7  13   6       27.22      -20.76     31.06 o 
  -6  13   6      281.83      248.11     41.60 o 
  -5  13   6      427.27      408.32     56.77 o 
  -4  13   6        5.20       11.81     32.86 o 
  -3  13   6       23.41      -20.91     30.71 o 
  -2  13   6      201.62      167.68     48.79 o 
  -1  13   6      256.22      147.28     51.64 o 
   0  13   6      640.83      847.38    100.91 o 
   1  13   6       34.98      -16.52     39.68 o 
   2  13   6      138.30      119.26     46.30 o 
   3  13   6        1.12      -10.81     26.03 o 
   4  13   6        3.12       -2.51     31.63 o 
   5  13   6       36.85      114.52     37.38 o 
   6  13   6       47.28       63.42     40.72 o 
   7  13   6      854.44      933.86    129.36 o 
   8  13   6       79.70       82.98     76.21 o 
   9  13   6      564.86      559.12    108.73 o 
  10  13   6       11.78      -10.05     60.89 o 
  11  13   6        0.70      -31.45     68.02 o 
  12  13   6      274.63      324.06     99.13 o 
 -14  14   6      897.05      924.33    122.52 o 
 -13  14   6       41.23       65.59     65.84 o 
 -12  14   6       34.98       63.60     65.53 o 
 -11  14   6      249.26       56.61     64.85 o 
 -10  14   6     1179.66     1174.09    133.32 o 
  -9  14   6     1615.73     1517.59     92.06 o 
  -8  14   6      691.21      592.51     68.57 o 
  -7  14   6        0.03      -21.43     41.43 o 
  -6  14   6      121.79      165.56     48.55 o 
  -5  14   6      897.33      905.82    131.33 o 
  -4  14   6      986.85      966.90     84.84 o 
  -3  14   6      428.34      395.83     61.99 o 
  -2  14   6      304.23      364.44     61.24 o 
  -1  14   6      402.94      333.04     59.52 o 
   0  14   6        4.74      -34.63     34.63 o 
   1  14   6      258.68      237.89     95.98 o 
   2  14   6        0.54       14.26     39.86 o 
   3  14   6      217.61      191.15     48.24 o 
   4  14   6      280.47      331.10     56.39 o 
   5  14   6      139.91      203.47     81.14 o 
   6  14   6      173.95       58.76     79.21 o 
   7  14   6        5.19       80.06     72.97 o 
   8  14   6      164.10      190.92     89.81 o 
   9  14   6       47.82        6.45     76.41 o 
  10  14   6        7.67      -28.03     69.41 o 
  11  14   6       73.54       17.14     77.47 o 
 -12  15   6        7.96      -55.96     55.96 o 
 -11  15   6       78.62       71.28     65.91 o 
 -10  15   6        1.16       71.13     69.90 o 
  -9  15   6      240.44      114.12     68.13 o 
  -8  15   6      509.07      426.08     66.21 o 
  -7  15   6     1432.70     1384.40     94.18 o 
  -6  15   6     2432.89     2171.63    105.73 o 
  -5  15   6      495.97      501.29     67.97 o 
  -4  15   6      137.70      138.67    102.10 o 
  -3  15   6       33.17       -5.00     44.49 o 
  -2  15   6       60.87       13.52     41.06 o 
  -1  15   6      206.54      155.58     51.71 o 
   0  15   6        2.23       38.11     69.74 o 
   1  15   6        9.58       -3.51     45.16 o 
   2  15   6       42.74       37.18     47.29 o 
   3  15   6       74.01       44.92     45.86 o 
   4  15   6      635.68      678.33    122.43 o 
   5  15   6       12.58      -33.48     63.28 o 
   6  15   6      138.63      105.96     85.74 o 
   7  15   6       14.36       -4.67     76.24 o 
   8  15   6      569.29      631.24    119.50 o 
   9  15   6      117.82       23.32     83.46 o 
 -10  16   6      160.69      192.09     74.53 o 
  -9  16   6      108.57      136.35     73.48 o 
  -8  16   6       52.62       13.21     48.08 o 
  -7  16   6       17.86      -43.01     43.01 o 
  -6  16   6      567.69      631.79    112.35 o 
  -5  16   6      877.62      780.12     86.00 o 
  -4  16   6       64.77      -14.49     46.42 o 
  -3  16   6        0.27       25.76     48.84 o 
  -2  16   6        0.30       -2.77     44.36 o 
  -1  16   6      110.22      177.20     58.68 o 
   0  16   6      250.03      217.07    138.75 o 
   1  16   6        2.52       36.56     43.20 o 
   2  16   6       39.34       72.53     49.98 o 
   3  16   6        6.35       10.59     47.12 o 
   4  16   6       26.87       16.25     77.40 o 
   5  16   6       53.63      145.92     86.64 o 
   6  16   6        6.94      -56.62     62.28 o 
   7  16   6      391.23      301.95     95.76 o 
  -7  17   6      662.65      646.51    137.31 o 
  -6  17   6       57.29      -12.48     35.10 o 
  -5  17   6       19.07      -48.23     48.23 o 
  -4  17   6      786.16      771.97     87.55 o 
  -3  17   6      521.84      455.08     75.63 o 
  -2  17   6      369.24      359.52     69.51 o 
  -1  17   6       53.01      108.81     73.72 o 
   0  17   6       42.87       64.79     55.74 o 
   1  17   6       75.34       34.21     53.71 o 
   2  17   6      241.66      317.11     66.73 o 
   3  17   6        9.50       28.07     81.95 o 
   4  17   6      419.10      515.84    113.53 o 
 -22   1   7      322.06      465.27     62.26 o 
 -21   1   7       17.92       53.80     27.39 o 
 -20   1   7      214.99      208.30     35.79 o 
 -19   1   7      110.84      114.25     31.99 o 
 -18   1   7       30.66       24.45     15.86 o 
 -17   1   7       82.11       92.77     21.26 o 
 -16   1   7     1211.46     1207.00     45.59 o 
 -15   1   7     1266.81     1123.83     42.69 o 
 -14   1   7       72.25       56.73     15.76 o 
 -13   1   7      513.96      488.85     28.31 o 
 -12   1   7      227.70      221.60     21.33 o 
 -11   1   7      622.88      657.81     25.70 o 
 -10   1   7      503.40      407.02     19.89 o 
  -9   1   7     1533.29     1666.52     35.38 o 
  -8   1   7      396.76      380.82     28.40 o 
  -7   1   7     1391.47     1365.15     27.99 o 
  -6   1   7     2123.04     1941.74     31.46 o 
  -5   1   7     1409.03     1498.73     28.35 o 
  -4   1   7      227.31      250.67     30.93 o 
  -3   1   7     6274.24     6474.17    105.18 o 
  -2   1   7     5207.59     5860.75     97.22 o 
  -1   1   7     1001.38     1058.62     31.76 o 
   0   1   7    29602.33    30920.21    253.45 o 
   1   1   7       40.29       32.73      7.59 o 
   2   1   7      104.84      135.94      9.07 o 
   3   1   7      899.52      878.97     16.69 o 
   4   1   7      512.97      465.82     14.29 o 
   5   1   7     1996.81     2178.75     30.17 o 
   6   1   7      431.29      494.65     18.69 o 
   7   1   7      825.11      675.55     18.76 o 
   8   1   7       97.87      109.28     13.09 o 
   9   1   7      639.25      574.88     26.96 o 
  10   1   7      819.74      723.97     30.11 o 
  11   1   7       10.82       10.55     10.96 o 
  12   1   7      722.49      607.51     32.20 o 
  13   1   7       35.66       64.53     14.77 o 
  14   1   7      660.49      618.98     38.62 o 
  15   1   7      171.04      117.87     34.45 o 
  16   1   7      118.16      153.38     37.15 o 
  17   1   7      655.24      512.69     61.18 o 
  18   1   7        3.57       65.63     28.36 o 
  19   1   7      248.80      680.41     53.61 o 
 -22   2   7       64.84      114.19     45.42 o 
 -21   2   7      233.90      247.20     75.24 o 
 -20   2   7      341.24      460.79     59.21 o 
 -19   2   7     3058.35     2814.49     95.19 o 
 -18   2   7      521.50      502.19     39.60 o 
 -17   2   7      130.58      100.91     21.27 o 
 -16   2   7      778.04      730.02     42.14 o 
 -15   2   7       52.25       34.93     20.81 o 
 -14   2   7     3478.75     3311.32     90.57 o 
 -13   2   7      151.89      175.09     16.46 o 
 -12   2   7     1615.97     1679.38     39.35 o 
 -11   2   7        6.42        9.60      8.91 o 
 -10   2   7     1404.70     1300.29     30.04 o 
  -9   2   7     1271.83     1193.08     27.11 o 
  -8   2   7     3212.00     3441.95     44.41 o 
  -7   2   7     2029.48     1919.27     26.69 o 
  -6   2   7     1106.22     1139.13     17.98 o 
  -5   2   7     2246.95     2188.13     28.35 o 
  -4   2   7      140.11      167.42     11.43 o 
  -3   2   7    14846.20    14585.64    142.18 o 
  -2   2   7     3315.00     3295.52     46.15 o 
  -1   2   7     5247.70     5172.66     70.97 o 
   0   2   7      193.15      249.51     11.74 o 
   1   2   7       79.74       78.23      7.57 o 
   2   2   7    15853.64    16312.79    114.87 o 
   3   2   7    11515.41    12374.42     94.32 o 
   4   2   7     4382.44     4800.24     55.91 o 
   5   2   7     1754.81     1933.33     28.50 o 
   6   2   7      485.73      443.75     14.69 o 
   7   2   7     9512.44     8982.76     92.55 o 
   8   2   7       85.82      102.45     13.53 o 
   9   2   7     1332.99     1245.33     37.47 o 
  10   2   7      287.89      239.83     21.62 o 
  11   2   7      735.90      701.99     30.69 o 
  12   2   7      520.15      378.86     32.24 o 
  13   2   7        1.95       14.86     11.53 o 
  14   2   7      744.17      673.71     36.25 o 
  15   2   7      142.77      147.82     37.38 o 
  16   2   7        2.82       35.95     25.28 o 
  17   2   7       33.41       60.76     29.53 o 
  18   2   7      207.32      248.53     45.52 o 
 -22   3   7      567.54      627.49     69.57 o 
 -21   3   7        7.38      140.89     58.81 o 
 -20   3   7      256.27      352.24     68.85 o 
 -19   3   7      212.09      212.20     39.36 o 
 -18   3   7      171.01      177.32     26.79 o 
 -17   3   7      917.71      810.18     40.38 o 
 -16   3   7       68.34       39.53     16.60 o 
 -15   3   7       68.95       53.06     13.63 o 
 -14   3   7     2867.01     2632.24     53.82 o 
 -13   3   7     2329.71     2277.89     41.24 o 
 -12   3   7       27.15       39.28      9.65 o 
 -11   3   7     3615.98     3574.18     49.50 o 
 -10   3   7       76.26       64.99      9.70 o 
  -9   3   7      876.42      907.40     24.69 o 
  -8   3   7     1907.18     1974.96     29.99 o 
  -7   3   7     2088.30     2089.59     26.23 o 
  -6   3   7      566.07      503.66     12.40 o 
  -5   3   7       40.88       61.17      5.89 o 
  -4   3   7        9.73        8.80      5.51 o 
  -3   3   7     1212.83     1269.98     40.06 o 
  -2   3   7     3582.86     3909.04     52.17 o 
  -1   3   7     5048.53     5013.22     61.58 o 
   0   3   7      673.40      780.25     13.03 o 
   1   3   7      439.56      426.15     12.79 o 
   2   3   7     2553.03     2676.29     29.12 o 
   3   3   7      868.64      930.72     19.39 o 
   4   3   7     7517.61     7745.01     80.64 o 
   5   3   7      484.70      505.55     19.42 o 
   6   3   7      993.84      972.61     20.72 o 
   7   3   7     1467.27     1447.17     33.78 o 
   8   3   7        0.06       -6.40      8.57 o 
   9   3   7     2259.65     2126.81     43.55 o 
  10   3   7     6729.76     5903.43     90.03 o 
  11   3   7      820.38      781.87     37.10 o 
  12   3   7     1028.86      907.56     36.59 o 
  13   3   7       11.20       25.70     13.25 o 
  14   3   7        5.59       18.08     12.56 o 
  15   3   7       11.29       65.08     28.23 o 
  16   3   7      182.46      252.03     47.06 o 
  17   3   7       94.01       96.86     33.31 o 
  18   3   7        1.37      117.16     29.20 o 
 -22   4   7     1023.38     1086.88    163.56 o 
 -21   4   7        7.09       11.04     36.78 o 
 -20   4   7      347.27      448.60     51.08 o 
 -19   4   7       40.60        7.54     23.87 o 
 -18   4   7       14.74       52.39     22.31 o 
 -17   4   7      130.00      171.73     25.36 o 
 -16   4   7      752.05      740.49     32.78 o 
 -15   4   7       64.64       70.06     15.67 o 
 -14   4   7        0.33       12.93     11.50 o 
 -13   4   7     2182.45     2153.62     41.05 o 
 -12   4   7      663.81      568.63     21.69 o 
 -11   4   7       13.51       27.31      9.03 o 
 -10   4   7     1178.03     1080.36     26.11 o 
  -9   4   7      120.31       92.84     10.47 o 
  -8   4   7      836.75      893.70     20.55 o 
  -7   4   7     1100.67     1113.11     19.87 o 
  -6   4   7     1198.07     1194.33     19.29 o 
  -5   4   7      271.83      232.04     10.14 o 
  -4   4   7     1887.41     2140.77     28.46 o 
  -3   4   7     2412.04     2574.30     85.10 o 
  -2   4   7     1842.04     1908.52     38.89 o 
  -1   4   7     3582.64     3642.28     50.33 o 
   0   4   7     4341.90     4912.12     48.97 o 
   1   4   7     9164.92     9982.04     86.95 o 
   2   4   7     1734.45     1908.68     28.29 o 
   3   4   7      833.99      876.33     17.44 o 
   4   4   7     2068.13     2143.55     36.73 o 
   5   4   7      705.27      655.18     22.23 o 
   6   4   7      435.74      383.54     19.85 o 
   7   4   7      180.89      183.75     16.57 o 
   8   4   7     2430.61     2214.60     44.14 o 
   9   4   7     1125.73     1006.68     31.73 o 
  10   4   7     1453.14     1409.89     42.17 o 
  11   4   7       46.61       63.37     17.85 o 
  12   4   7       34.26       35.03     13.25 o 
  13   4   7      430.07      452.03     32.37 o 
  14   4   7      151.93      122.17     23.48 o 
  15   4   7        0.96       18.61     23.65 o 
  16   4   7       25.36       72.82     31.33 o 
  17   4   7        0.27       95.86     69.56 o 
  18   4   7       71.40      264.76     79.09 o 
 -21   5   7      239.29      175.32     95.72 o 
 -20   5   7      803.28     1065.66    199.48 o 
 -19   5   7        1.34       49.57     61.19 o 
 -18   5   7        0.10       61.53     15.23 o 
 -17   5   7      471.11      437.81     39.61 o 
 -16   5   7      802.98      721.73     32.86 o 
 -15   5   7      134.18       93.59     17.07 o 
 -14   5   7      127.68      122.14     17.46 o 
 -13   5   7       12.41       14.77     11.55 o 
 -12   5   7        3.96       12.21      8.74 o 
 -11   5   7     4907.17     4811.56     60.81 o 
 -10   5   7     7350.30     7295.05     76.26 o 
  -9   5   7      714.07      668.34     20.66 o 
  -8   5   7     1654.80     1683.24     29.51 o 
  -7   5   7      142.29      168.21      9.94 o 
  -6   5   7     8241.45     8331.57     64.92 o 
  -5   5   7     2539.53     2756.28     36.29 o 
  -4   5   7      267.76      194.27     10.09 o 
  -3   5   7     1137.15     1310.21     23.68 o 
  -2   5   7     6501.96     6855.68    136.30 o 
  -1   5   7      641.36      652.24     17.77 o 
   0   5   7      537.06      638.59     15.16 o 
   1   5   7     2046.92     2056.43     30.65 o 
   2   5   7     1212.71     1221.51     24.79 o 
   3   5   7      365.91      288.72     13.57 o 
   4   5   7       94.22      152.62     16.80 o 
   5   5   7     1817.03     1753.31     35.61 o 
   6   5   7       12.11        2.29     11.75 o 
   7   5   7      348.09      335.29     21.28 o 
   8   5   7       55.57       51.40     12.74 o 
   9   5   7        3.16       -8.86      9.62 o 
  10   5   7        0.10       -7.99      7.99 o 
  11   5   7      120.85      111.05     18.31 o 
  12   5   7      913.97      896.73     51.70 o 
  13   5   7       30.97       55.77     20.15 o 
  14   5   7       79.28      121.37     34.41 o 
  15   5   7        0.03       52.48     27.05 o 
  16   5   7      108.74      154.14     36.82 o 
  17   5   7      763.07      819.83     69.02 o 
  18   5   7      163.04      761.37    188.72 o 
 -21   6   7      618.44      817.44    166.97 o 
 -20   6   7        1.46       21.05     44.81 o 
 -19   6   7      310.60      290.57     58.32 o 
 -18   6   7        2.36       -6.05     30.98 o 
 -17   6   7      248.72      297.47     29.74 o 
 -16   6   7       63.18       83.66     15.91 o 
 -15   6   7      254.56      244.09     23.36 o 
 -14   6   7     1249.56     1170.21     37.43 o 
 -13   6   7      903.51      942.50     32.42 o 
 -12   6   7      802.62      749.05     25.72 o 
 -11   6   7      527.35      493.48     20.78 o 
 -10   6   7      147.28      197.39     15.37 o 
  -9   6   7     1251.26     1180.31     27.21 o 
  -8   6   7     1832.14     1783.77     29.50 o 
  -7   6   7        0.31       11.15      6.45 o 
  -6   6   7      679.38      683.07     16.60 o 
  -5   6   7     2133.36     2081.66     54.33 o 
  -4   6   7     1081.88     1012.37     26.98 o 
  -3   6   7     2246.66     2232.53     36.22 o 
  -2   6   7    16207.00    16956.37    170.79 o 
  -1   6   7     2846.89     3010.94     65.11 o 
   0   6   7     5849.54     5927.29     78.13 o 
   1   6   7       36.01       45.14      8.55 o 
   2   6   7      807.45      771.68     23.30 o 
   3   6   7       24.13       14.86      9.10 o 
   4   6   7     3019.66     2986.11     48.23 o 
   5   6   7      455.25      462.45     22.55 o 
   6   6   7       94.69      112.55     14.80 o 
   7   6   7     1522.98     1421.30     43.81 o 
   8   6   7     3802.02     3428.78     68.62 o 
   9   6   7     2663.47     2443.62     66.79 o 
  10   6   7     1044.02     1025.98     41.34 o 
  11   6   7      114.76      117.01     22.89 o 
  12   6   7      357.09      287.82     41.97 o 
  13   6   7        0.27       30.70     30.86 o 
  14   6   7      323.72      299.25     47.95 o 
  15   6   7        0.34       40.06     28.11 o 
  16   6   7      149.08      228.13     41.94 o 
  17   6   7      183.89      368.64     41.97 o 
 -20   7   7       72.86      111.53     39.77 o 
 -19   7   7      624.77      604.50     76.20 o 
 -18   7   7        0.11       29.94     32.26 o 
 -17   7   7       35.52      110.21     25.37 o 
 -16   7   7       64.59       81.42     20.49 o 
 -15   7   7        1.57       19.79     18.44 o 
 -14   7   7       16.17       24.64     14.74 o 
 -13   7   7      241.89      309.16     27.94 o 
 -12   7   7     1431.22     1403.79     39.03 o 
 -11   7   7        9.86       25.52     13.52 o 
 -10   7   7       41.41       49.50     10.98 o 
  -9   7   7      125.79      126.66     12.88 o 
  -8   7   7       11.48       15.04      8.21 o 
  -7   7   7      261.23      229.79     12.55 o 
  -6   7   7      146.07      139.54     15.63 o 
  -5   7   7     1052.05     1047.51     29.85 o 
  -4   7   7      194.08      191.67     16.88 o 
  -3   7   7      361.65      373.54     18.86 o 
  -2   7   7      150.55      237.63     35.94 o 
  -1   7   7     2735.26     2859.16     67.68 o 
   0   7   7      538.01      577.55     14.48 o 
   1   7   7     1068.05     1171.95     24.69 o 
   2   7   7      127.59      155.85     12.60 o 
   3   7   7      195.18      218.06     18.35 o 
   4   7   7      553.71      621.23     26.02 o 
   5   7   7       79.33      106.15     15.83 o 
   6   7   7       94.35      106.25     20.92 o 
   7   7   7     1423.58     1277.79     43.40 o 
   8   7   7     2163.99     2207.98     56.17 o 
   9   7   7     3264.90     2966.85     66.79 o 
  10   7   7      294.36      316.22     29.34 o 
  11   7   7      168.57      168.02     24.32 o 
  12   7   7       16.49       25.38     17.03 o 
  13   7   7       23.10       39.46     32.75 o 
  14   7   7      274.66      269.38     43.96 o 
  15   7   7       46.22      130.66     31.27 o 
  16   7   7        0.10      127.45     43.98 o 
  17   7   7       60.98      736.00    115.10 o 
 -20   8   7       53.64      220.46    158.69 o 
 -19   8   7       68.36       59.01     62.19 o 
 -18   8   7      563.08      600.22     76.82 o 
 -17   8   7       97.17       71.07     34.29 o 
 -16   8   7        3.53       -7.36     25.61 o 
 -15   8   7       20.55       38.20     33.32 o 
 -14   8   7       94.51      103.14     19.03 o 
 -13   8   7       36.14       43.89     14.56 o 
 -12   8   7     1542.14     1434.18     45.58 o 
 -11   8   7      174.67      278.24     22.49 o 
 -10   8   7     1280.04     1155.22     35.19 o 
  -9   8   7     1826.14     1733.95     53.35 o 
  -8   8   7      247.34      253.69     22.25 o 
  -7   8   7       25.44       46.07     13.63 o 
  -6   8   7      244.43      286.86     21.93 o 
  -5   8   7      176.79      199.98     25.03 o 
  -4   8   7       38.04       18.74     16.38 o 
  -3   8   7      815.18      825.04     29.27 o 
  -2   8   7       13.14       20.62     23.82 o 
  -1   8   7        0.03       29.19     23.87 o 
   0   8   7      479.82      412.94     37.02 o 
   1   8   7        0.13       -1.20      8.55 o 
   2   8   7     1217.16     1259.24     35.97 o 
   3   8   7       24.72       24.42     12.48 o 
   4   8   7      503.81      528.64     27.36 o 
   5   8   7      975.74      939.52     32.64 o 
   6   8   7      179.32      150.79     28.27 o 
   7   8   7      342.55      354.22     28.72 o 
   8   8   7      116.30      133.88     21.60 o 
   9   8   7      496.02      570.33     37.24 o 
  10   8   7       41.49       47.59     18.06 o 
  11   8   7      336.17      343.56     32.04 o 
  12   8   7       17.03       65.46     32.08 o 
  13   8   7       12.85       38.56     25.82 o 
  14   8   7      333.69      500.39    113.95 o 
  15   8   7       14.21      163.63     42.32 o 
 -19   9   7       46.69      167.64     78.71 o 
 -18   9   7        8.02       -1.86     37.10 o 
 -17   9   7      321.52      239.73     43.05 o 
 -16   9   7      126.87      136.85     37.80 o 
 -15   9   7      795.85      896.29     64.63 o 
 -14   9   7     1222.93     1030.26     59.90 o 
 -13   9   7        0.77      -18.15     21.64 o 
 -12   9   7       91.16       91.05     34.74 o 
 -11   9   7      712.70      767.03     31.33 o 
 -10   9   7     1186.10     1142.45     39.74 o 
  -9   9   7       53.16       36.56     22.28 o 
  -8   9   7      446.46      364.26     24.79 o 
  -7   9   7      486.78      556.32     28.64 o 
  -6   9   7      516.52      437.59     25.37 o 
  -5   9   7     1556.99     1500.61     64.01 o 
  -4   9   7      241.94      274.74     22.56 o 
  -3   9   7       30.28       37.75     20.10 o 
  -2   9   7      488.94      527.09     42.33 o 
  -1   9   7     1898.92     1842.91     74.02 o 
   0   9   7      589.03      513.95     42.13 o 
   1   9   7     3322.34     3303.85     83.99 o 
   2   9   7     1108.86     1120.03     57.22 o 
   3   9   7     2529.94     2433.43     65.02 o 
   4   9   7       47.96       23.93     21.51 o 
   5   9   7      216.70      239.03     21.49 o 
   6   9   7      315.27      328.23     27.83 o 
   7   9   7     3646.72     3506.83     79.72 o 
   8   9   7      325.54      296.28     46.88 o 
   9   9   7      387.44      451.86     34.48 o 
  10   9   7      506.43      506.75     37.30 o 
  11   9   7        4.38       86.72     22.26 o 
  12   9   7     1544.70     1594.03     76.47 o 
  13   9   7      143.32      192.21     62.86 o 
  14   9   7      373.28      634.45     64.11 o 
  15   9   7       23.77      714.96     51.18 o 
 -18  10   7       21.89      158.43     50.71 o 
 -17  10   7      256.53      206.03     40.02 o 
 -16  10   7       16.31      -18.79     36.64 o 
 -15  10   7      307.51      319.24     43.72 o 
 -14  10   7      531.62      552.64     53.10 o 
 -13  10   7      134.78      108.18     42.68 o 
 -12  10   7      104.82       69.22     69.89 o 
 -11  10   7     2220.58     2005.57     72.32 o 
 -10  10   7      118.09      121.55     36.96 o 
  -9  10   7        1.53        3.99     26.01 o 
  -8  10   7        8.12       17.06     27.17 o 
  -7  10   7     4190.85     4031.11     96.05 o 
  -6  10   7     1332.27     1264.93     76.80 o 
  -5  10   7     1967.08     1691.27    119.47 o 
  -4  10   7      143.31      161.80     34.75 o 
  -3  10   7       11.44       34.58     29.04 o 
  -2  10   7     3057.81     3073.16    120.44 o 
  -1  10   7     1999.38     1857.71     82.90 o 
   0  10   7      667.82      710.88     51.15 o 
   1  10   7        6.04       23.82     30.40 o 
   2  10   7      326.73      328.25     40.65 o 
   3  10   7      242.50      245.81     29.59 o 
   4  10   7       60.18       65.09     22.35 o 
   5  10   7     1381.92     1322.62     47.34 o 
   6  10   7     1439.22     1279.45     58.29 o 
   7  10   7      108.27      170.33     31.90 o 
   8  10   7       61.55       94.18     36.61 o 
   9  10   7      501.31      603.02     47.78 o 
  10  10   7        2.77       47.30     30.34 o 
  11  10   7        0.24       73.44     47.47 o 
  12  10   7      219.13      245.72     44.66 o 
  13  10   7      428.08      673.07     69.51 o 
  14  10   7      152.14      554.26     57.73 o 
  15  10   7     1068.15     1862.95    101.85 o 
 -17  11   7      138.31      128.37     52.69 o 
 -16  11   7       87.21       55.25     32.70 o 
 -15  11   7       23.05       41.94     32.01 o 
 -14  11   7        0.73      -38.34     71.02 o 
 -13  11   7      235.36      242.86     52.69 o 
 -12  11   7       18.16       31.03     39.08 o 
 -11  11   7        7.96        1.82     37.70 o 
 -10  11   7      282.08      257.04     39.12 o 
  -9  11   7     1961.12     1987.03     73.56 o 
  -8  11   7      361.33      254.73     38.99 o 
  -7  11   7      608.30      585.17     49.25 o 
  -6  11   7     1640.52     1713.46     66.43 o 
  -5  11   7       40.18       -6.39     29.20 o 
  -4  11   7      960.14     1017.27     56.97 o 
  -3  11   7     2058.05     1813.05     70.91 o 
  -2  11   7        8.47      -22.60     28.61 o 
  -1  11   7       21.37       18.87     26.46 o 
   0  11   7     3762.41     3615.46     91.78 o 
   1  11   7      119.94       63.29     31.55 o 
   2  11   7     1509.45     1502.84     64.07 o 
   3  11   7      201.31      193.69     36.84 o 
   4  11   7       71.45       63.26     23.33 o 
   5  11   7     1108.42     1175.02     80.05 o 
   6  11   7      739.58      731.24     49.67 o 
   7  11   7        5.36       27.90     24.68 o 
   8  11   7      238.39      275.11     35.20 o 
   9  11   7       19.80       28.17     52.45 o 
  10  11   7        1.96       71.28     83.83 o 
  11  11   7      131.14      261.90     73.88 o 
  12  11   7      539.58      893.20    202.77 o 
 -17  12   7       50.23        0.23     47.45 o 
 -16  12   7      295.79      242.21     69.66 o 
 -15  12   7        0.26       -1.62     88.89 o 
 -14  12   7        7.12      -36.84     41.22 o 
 -13  12   7       39.54      -13.30     42.51 o 
 -12  12   7       45.61      -21.54     38.80 o 
 -11  12   7      239.44      273.42     54.92 o 
 -10  12   7      954.03      956.45     63.17 o 
  -9  12   7      138.69      157.03     37.50 o 
  -8  12   7      285.01      288.28     42.56 o 
  -7  12   7        0.95       29.38     32.44 o 
  -6  12   7     2345.67     2369.16     80.78 o 
  -5  12   7     2320.29     2235.64     94.50 o 
  -4  12   7      302.82      317.63     42.60 o 
  -3  12   7      721.04      629.86     51.60 o 
  -2  12   7     1147.50     1029.20     68.13 o 
  -1  12   7      340.86      313.46     40.72 o 
   0  12   7        1.20       23.49     39.97 o 
   1  12   7      914.40      930.25     59.47 o 
   2  12   7      442.60      526.55     49.11 o 
   3  12   7      228.36      213.01     31.00 o 
   4  12   7        0.90        8.62     21.95 o 
   5  12   7      781.77      805.55     49.39 o 
   6  12   7      442.25      576.07     47.85 o 
   7  12   7      307.71      111.45     67.36 o 
   8  12   7      216.67      223.86     80.02 o 
   9  12   7      252.03      253.90     83.33 o 
  10  12   7        0.05      -17.69     66.30 o 
  11  12   7       86.59       97.40     72.00 o 
  12  12   7        0.25       23.48     71.96 o 
 -15  13   7       68.30      -10.33     46.94 o 
 -14  13   7     1117.45     1109.97     94.43 o 
 -13  13   7       77.62       81.42     50.75 o 
 -12  13   7        5.15       -4.60     44.63 o 
 -11  13   7       22.95       38.59     42.95 o 
 -10  13   7     2629.12     2483.34     87.56 o 
  -9  13   7      168.31      158.38     38.63 o 
  -8  13   7       24.15       17.72     32.23 o 
  -7  13   7      354.70      374.48     47.18 o 
  -6  13   7     1239.15     1135.50     91.40 o 
  -5  13   7      337.59      398.61     48.20 o 
  -4  13   7       62.51       38.35     33.69 o 
  -3  13   7       50.86       63.65     35.20 o 
  -2  13   7     1447.50     1391.62     67.39 o 
  -1  13   7        1.28       26.99     32.74 o 
   0  13   7        2.93        9.58     30.60 o 
   1  13   7      115.26       85.80     42.98 o 
   2  13   7       40.32       72.48     49.81 o 
   3  13   7        0.16       -0.26     26.39 o 
   4  13   7      402.04      475.30     45.94 o 
   5  13   7       81.08       96.75     71.90 o 
   6  13   7       36.49       44.00     69.37 o 
   7  13   7        5.68      -37.58     62.90 o 
   8  13   7      148.93      334.57     96.04 o 
   9  13   7       70.46       26.22     67.27 o 
  10  13   7      300.41      314.71     96.73 o 
  11  13   7       63.87      163.52     87.35 o 
  12  13   7      202.94      249.33     93.92 o 
 -14  14   7        7.07       45.49     63.74 o 
 -13  14   7       83.49       54.00     51.21 o 
 -12  14   7        1.92       20.30     63.86 o 
 -11  14   7        1.27      -44.76     44.76 o 
 -10  14   7      279.52      213.30     76.34 o 
  -9  14   7      318.57      330.51     61.44 o 
  -8  14   7     1292.74     1236.63     89.42 o 
  -7  14   7       44.75       86.30     43.11 o 
  -6  14   7      315.26      303.21    109.22 o 
  -5  14   7      308.37      362.75     59.94 o 
  -4  14   7        6.35       21.93     43.79 o 
  -3  14   7     1024.06     1097.11     88.90 o 
  -2  14   7        1.02       39.95     52.51 o 
  -1  14   7      248.45      249.02     54.95 o 
   0  14   7      179.04      134.24     59.90 o 
   1  14   7      185.37      161.20     47.18 o 
   2  14   7        0.87       18.07     39.81 o 
   3  14   7      122.58      106.26     44.28 o 
   4  14   7      211.42      178.51     79.96 o 
   5  14   7       17.63      -56.65     65.71 o 
   6  14   7       36.86       -0.14     72.20 o 
   7  14   7       92.65       42.85     78.98 o 
   8  14   7       18.66      -20.29     68.01 o 
   9  14   7      221.02      240.97     93.09 o 
  10  14   7       48.54      -20.00     78.29 o 
 -12  15   7      127.16       77.63     62.75 o 
 -11  15   7      126.23      116.07     76.90 o 
 -10  15   7       20.04       46.11     62.54 o 
  -9  15   7      333.84      310.14     60.25 o 
  -8  15   7       85.79      142.32     52.37 o 
  -7  15   7        9.17      -16.17     63.74 o 
  -6  15   7      953.17      920.18    120.90 o 
  -5  15   7      880.80     1117.98    148.30 o 
  -4  15   7      300.38      403.81     65.25 o 
  -3  15   7      117.73      179.42     55.03 o 
  -2  15   7       29.76       16.70     44.63 o 
  -1  15   7      813.17      822.46     83.60 o 
   0  15   7        0.63       15.69     23.72 o 
   1  15   7        9.23       -7.05     41.75 o 
   2  15   7       11.20       55.17     46.77 o 
   3  15   7     1029.71     1238.15    173.81 o 
   4  15   7      492.45      477.29    112.90 o 
   5  15   7      498.13      464.74    112.96 o 
   6  15   7      224.91      292.50    101.42 o 
   7  15   7      209.65      147.51     87.11 o 
   8  15   7      196.85      141.18     88.85 o 
   9  15   7      658.39      651.81    122.33 o 
 -10  16   7      267.79      255.60     77.23 o 
  -9  16   7      535.83      342.67     95.97 o 
  -8  16   7      427.41      395.06     67.99 o 
  -7  16   7       17.15      -23.67     42.81 o 
  -6  16   7        0.09      -29.05     42.42 o 
  -5  16   7       70.98      143.56     55.55 o 
  -4  16   7     2071.93     2002.51    109.44 o 
  -3  16   7      381.43      397.04     66.89 o 
  -2  16   7        4.46      -42.29     42.29 o 
  -1  16   7       19.02        7.36     45.95 o 
   0  16   7      632.44      639.13    132.97 o 
   1  16   7       95.75      111.10     69.98 o 
   2  16   7       49.57       37.15     62.27 o 
   3  16   7       16.24      -25.51     74.77 o 
   4  16   7       74.66       91.97     80.82 o 
   5  16   7        0.26      -43.17     76.13 o 
   6  16   7      148.82      145.83     93.45 o 
   7  16   7       84.29       29.81     72.24 o 
  -7  17   7      573.02      604.01     79.78 o 
  -6  17   7        0.07       49.28     53.32 o 
  -5  17   7       23.17       61.44     52.00 o 
  -4  17   7      116.13       54.91     56.39 o 
  -3  17   7      104.00      136.30     58.97 o 
  -2  17   7      408.98      579.03     80.51 o 
  -1  17   7      731.64      743.59     84.79 o 
   0  17   7        0.44      -43.44     68.53 o 
   1  17   7       43.93       54.94     51.22 o 
   2  17   7        6.65      -40.32     44.37 o 
   3  17   7      271.92      469.07    109.75 o 
 -22   0   8       47.92      170.12     80.15 o 
 -21   0   8      331.37      427.80     75.58 o 
 -20   0   8      500.10      553.85     72.82 o 
 -19   0   8      159.97      174.02     43.56 o 
 -18   0   8        7.26      -23.06     26.44 o 
 -17   0   8       13.87       43.98     32.13 o 
 -16   0   8       29.48      -31.88     32.05 o 
 -15   0   8     2605.00     2650.34    100.24 o 
 -14   0   8     2648.92     2557.64    138.55 o 
 -13   0   8     1390.40     1410.40     70.69 o 
 -12   0   8      622.55      564.54     96.36 o 
 -11   0   8    13174.76    12818.85    219.59 o 
 -10   0   8      150.21      204.63     29.34 o 
  -9   0   8     4789.63     4995.46    109.87 o 
  -8   0   8     3870.79     3754.62     88.13 o 
  -7   0   8      643.18      599.87     35.21 o 
  -6   0   8     2349.62     2618.27     47.43 o 
  -5   0   8     1860.24     1763.74     78.97 o 
  -4   0   8       58.32       77.24     30.24 o 
  -3   0   8    10038.51    10047.01    210.55 o 
  -2   0   8     6689.55     6508.55    153.11 o 
  -1   0   8    25492.13    26351.20    476.31 o 
   0   0   8    19871.29    20614.86    245.78 o 
   1   0   8     1422.41     1515.43     60.14 o 
   2   0   8     5372.71     5791.54    105.72 o 
   3   0   8     1272.51     1474.72     34.85 o 
   4   0   8     1166.43     1136.89     30.93 o 
   5   0   8      168.27      179.47     15.99 o 
   6   0   8     1123.74      959.86     30.61 o 
   7   0   8     1184.01     1015.05     32.97 o 
   8   0   8     1562.29     1275.35     55.07 o 
   9   0   8      200.84      268.65     31.86 o 
  10   0   8     2485.01     2160.76     73.31 o 
  11   0   8     5087.41     4314.74    109.94 o 
  12   0   8     3109.86     2705.32     87.93 o 
  13   0   8     1495.99     1227.84     61.36 o 
  14   0   8       63.49       92.00     25.20 o 
  15   0   8     1017.40      909.88     94.44 o 
  16   0   8       28.91       12.30     31.97 o 
  17   0   8     1979.67     1781.09    133.39 o 
  18   0   8      344.46      480.33     80.83 o 
 -22   1   8        1.69       59.57     47.58 o 
 -21   1   8      146.52      167.82     35.99 o 
 -20   1   8      512.73      671.23     56.01 o 
 -19   1   8        0.53        0.61     22.99 o 
 -18   1   8      513.51      459.23     43.12 o 
 -17   1   8        2.08      -15.65     21.22 o 
 -16   1   8     1056.86      931.23     47.41 o 
 -15   1   8     1093.73     1088.37     48.07 o 
 -14   1   8      617.08      624.41     37.47 o 
 -13   1   8       58.44       46.87     17.58 o 
 -12   1   8        1.05       -0.81     12.38 o 
 -11   1   8       33.93       52.66     15.38 o 
 -10   1   8      384.02      483.57     27.07 o 
  -9   1   8      128.64      120.64     16.58 o 
  -8   1   8     6353.28     6705.40     89.71 o 
  -7   1   8     1414.41     1433.95     28.77 o 
  -6   1   8      940.48      850.63     20.94 o 
  -5   1   8      207.15      236.42     14.89 o 
  -4   1   8        7.60        2.29     17.46 o 
  -3   1   8     7535.02     7929.21    125.44 o 
  -2   1   8      250.12      266.09     35.39 o 
  -1   1   8     3215.77     3211.85     43.25 o 
   0   1   8    11755.67    11485.90    119.54 o 
   1   1   8     3307.06     3343.23     41.20 o 
   2   1   8    38040.87    40134.96    256.25 o 
   3   1   8     4957.38     5338.49     52.26 o 
   4   1   8     5781.14     5940.26     57.06 o 
   5   1   8      955.71      899.21     20.21 o 
   6   1   8       76.60       85.69      9.45 o 
   7   1   8      415.70      373.99     23.45 o 
   8   1   8        2.82        6.95      9.55 o 
   9   1   8      131.90      139.93     20.46 o 
  10   1   8       20.97       24.36     11.60 o 
  11   1   8      206.46      132.59     18.06 o 
  12   1   8      267.51      268.82     24.86 o 
  13   1   8      449.58      351.13     28.65 o 
  14   1   8      375.18      350.42     40.14 o 
  15   1   8      619.44      682.88     67.63 o 
  16   1   8      266.58      267.16     46.26 o 
  17   1   8       71.40       89.79     32.74 o 
  18   1   8      127.47      321.87     45.01 o 
 -22   2   8        6.04       29.04     32.60 o 
 -21   2   8       30.06       80.14     28.04 o 
 -20   2   8       93.49      127.53     31.76 o 
 -19   2   8        0.03       25.78     24.86 o 
 -18   2   8       14.19       27.56     17.11 o 
 -17   2   8      314.40      316.36     32.09 o 
 -16   2   8       52.26       41.39     16.12 o 
 -15   2   8       29.07       27.32     14.30 o 
 -14   2   8      327.76      342.62     21.99 o 
 -13   2   8      684.51      628.07     24.42 o 
 -12   2   8      259.59      295.54     22.78 o 
 -11   2   8      962.57      956.01     27.68 o 
 -10   2   8     1012.81     1046.01     27.33 o 
  -9   2   8     2944.38     2916.80     42.85 o 
  -8   2   8        0.12        2.01      7.89 o 
  -7   2   8      158.75      168.34     11.70 o 
  -6   2   8     2961.68     3119.66     37.71 o 
  -5   2   8     1232.77     1416.47     24.95 o 
  -4   2   8    10591.13    11807.10    108.03 o 
  -3   2   8     1607.57     1716.47     26.31 o 
  -2   2   8      728.39      645.51     27.82 o 
  -1   2   8     1341.87     1380.53     24.54 o 
   0   2   8     4516.36     4925.83     57.03 o 
   1   2   8      179.96      188.16     10.01 o 
   2   2   8     7258.95     7644.11     65.30 o 
   3   2   8       11.50        5.37      6.33 o 
   4   2   8       84.78       78.51     10.28 o 
   5   2   8     1155.28     1125.91     25.31 o 
   6   2   8    10038.76     9592.27     83.28 o 
   7   2   8      165.59      117.21     16.73 o 
   8   2   8      639.11      580.66     24.36 o 
   9   2   8      118.77       81.48     14.80 o 
  10   2   8        6.67       19.59     11.74 o 
  11   2   8     1513.83     1443.80     44.02 o 
  12   2   8      542.77      516.15     33.22 o 
  13   2   8        1.12       26.90     12.57 o 
  14   2   8       30.77       42.58     18.23 o 
  15   2   8       30.30       83.66     30.95 o 
  16   2   8       56.61       54.53     28.78 o 
  17   2   8       15.83       58.98     28.73 o 
  18   2   8       87.64      228.65     54.83 o 
 -22   3   8      728.88      604.63     66.80 o 
 -21   3   8      407.15      454.85     74.10 o 
 -20   3   8       70.43      126.88     38.49 o 
 -19   3   8     1235.12     1168.91     57.23 o 
 -18   3   8        1.34       -4.03     15.94 o 
 -17   3   8      359.27      310.46     31.44 o 
 -16   3   8       34.32       20.02     14.14 o 
 -15   3   8     1096.26     1052.23     49.89 o 
 -14   3   8     2421.66     2353.60     43.89 o 
 -13   3   8      486.10      417.95     20.76 o 
 -12   3   8      699.03      669.87     22.39 o 
 -11   3   8        4.06       -0.98      7.37 o 
 -10   3   8        6.92        9.43      7.47 o 
  -9   3   8     1645.96     1715.15     29.71 o 
  -8   3   8     4509.96     4773.99     50.24 o 
  -7   3   8      197.94      207.81     11.71 o 
  -6   3   8      315.66      273.05     10.17 o 
  -5   3   8      138.69      156.45     10.32 o 
  -4   3   8     7340.47     7894.52     70.68 o 
  -3   3   8     4721.95     5427.21     66.51 o 
  -2   3   8     6341.44     6509.78     75.96 o 
  -1   3   8       79.44       88.32     12.46 o 
   0   3   8      374.82      388.47     15.82 o 
   1   3   8       37.09       56.40      9.99 o 
   2   3   8     1302.44     1384.66     22.99 o 
   3   3   8     3398.85     3507.33     40.60 o 
   4   3   8     1121.84     1060.15     26.05 o 
   5   3   8     2600.91     2585.43     42.17 o 
   6   3   8     1106.12     1114.85     23.17 o 
   7   3   8     1317.19     1202.33     31.75 o 
   8   3   8      233.15      236.12     19.63 o 
   9   3   8     2736.25     2463.14     54.37 o 
  10   3   8       21.06       15.68     11.52 o 
  11   3   8      283.59      281.74     25.07 o 
  12   3   8       44.03       54.34     15.00 o 
  13   3   8      933.83      876.12     37.63 o 
  14   3   8      443.89      487.22     42.44 o 
  15   3   8      217.99      195.65     41.03 o 
  16   3   8       15.90       46.78     29.38 o 
  17   3   8       48.60      112.29     39.52 o 
  18   3   8      326.90      351.39     76.13 o 
 -22   4   8      502.38      586.50     66.83 o 
 -21   4   8        6.46       21.45     33.95 o 
 -20   4   8      231.59      290.98     46.17 o 
 -19   4   8      108.38      143.35     46.49 o 
 -18   4   8     3609.27     3522.19     82.83 o 
 -17   4   8       63.88       92.00     20.80 o 
 -16   4   8      868.13      821.62     34.17 o 
 -15   4   8       65.57       55.01     14.88 o 
 -14   4   8      365.95      361.60     25.47 o 
 -13   4   8      294.15      315.30     19.86 o 
 -12   4   8        0.42       12.87      8.59 o 
 -11   4   8     3062.34     3041.96     48.74 o 
 -10   4   8        4.83        7.73      8.57 o 
  -9   4   8     2020.11     2008.50     45.77 o 
  -8   4   8      171.47      138.85     10.61 o 
  -7   4   8       84.46       88.77      8.09 o 
  -6   4   8    14790.76    15554.77    105.59 o 
  -5   4   8        2.49       12.24      4.92 o 
  -4   4   8     2245.31     2088.77     48.13 o 
  -3   4   8     2437.38     2708.51     62.80 o 
  -2   4   8     2671.80     2780.96     49.27 o 
  -1   4   8      292.61      313.51     18.68 o 
   0   4   8     1544.52     1651.27     25.13 o 
   1   4   8     1491.70     1638.95     29.54 o 
   2   4   8      716.54      709.24     15.59 o 
   3   4   8      354.35      403.92     14.43 o 
   4   4   8      441.18      440.50     19.01 o 
   5   4   8        3.87       -7.08      7.08 o 
   6   4   8     4433.60     4146.36     58.81 o 
   7   4   8       41.09       44.93     17.65 o 
   8   4   8     1925.55     1750.18     40.32 o 
   9   4   8      534.23      595.33     27.16 o 
  10   4   8       73.01       65.59     14.63 o 
  11   4   8     1874.18     1669.11     47.94 o 
  12   4   8      311.22      292.08     26.19 o 
  13   4   8        1.33       18.48     12.39 o 
  14   4   8        4.48       31.46     20.91 o 
  15   4   8       32.39       27.69     24.57 o 
  16   4   8      317.26      372.45     55.29 o 
  17   4   8      334.68      469.15     59.37 o 
  18   4   8      702.57     1044.65     93.27 o 
 -21   5   8        5.41       47.07     33.81 o 
 -20   5   8        0.78        1.30     32.98 o 
 -19   5   8      153.15      249.10     73.42 o 
 -18   5   8       70.31       78.40     22.76 o 
 -17   5   8      296.66      327.98     31.27 o 
 -16   5   8      110.50      128.68     19.32 o 
 -15   5   8      959.81     1010.18     36.35 o 
 -14   5   8       17.68       22.20     12.97 o 
 -13   5   8      531.80      529.42     32.74 o 
 -12   5   8       48.95       50.91     11.76 o 
 -11   5   8       42.65       61.28     10.59 o 
 -10   5   8      173.49      205.20     14.52 o 
  -9   5   8     1591.18     1580.80     29.06 o 
  -8   5   8        0.92        4.01      6.19 o 
  -7   5   8     1206.75     1406.23     22.70 o 
  -6   5   8     4019.83     4352.88     44.50 o 
  -5   5   8      122.47      155.07      9.89 o 
  -4   5   8     3109.06     3269.00     43.58 o 
  -3   5   8     1804.22     1974.81     42.36 o 
  -2   5   8     4260.70     4561.94     59.89 o 
  -1   5   8       29.34       57.31     10.46 o 
   0   5   8       78.81       71.52      7.24 o 
   1   5   8     3327.34     3309.02     41.70 o 
   2   5   8      560.97      660.15     19.62 o 
   3   5   8      936.99      949.16     22.27 o 
   4   5   8     2267.39     2241.93     48.66 o 
   5   5   8        1.42       16.61     13.60 o 
   6   5   8       19.31       12.30     10.60 o 
   7   5   8       53.74       73.78     13.24 o 
   8   5   8       22.53       44.94     12.44 o 
   9   5   8      131.83      127.74     16.75 o 
  10   5   8       43.20       42.08     13.92 o 
  11   5   8      124.51      148.55     21.14 o 
  12   5   8       82.53      101.19     18.08 o 
  13   5   8        6.63       36.62     17.20 o 
  14   5   8      333.84      352.53     50.41 o 
  15   5   8      188.30      205.82     41.17 o 
  16   5   8      100.96      250.33     51.97 o 
  17   5   8      384.79      352.98     66.63 o 
 -21   6   8      138.04      186.90    132.21 o 
 -20   6   8      231.20      216.43     54.58 o 
 -19   6   8        0.81       26.42     41.34 o 
 -18   6   8      130.28      216.80     41.15 o 
 -17   6   8      195.77      232.46     32.20 o 
 -16   6   8        3.89       19.12     12.65 o 
 -15   6   8       76.01       79.45     17.32 o 
 -14   6   8     2201.92     2215.52     50.35 o 
 -13   6   8      984.17      905.43     28.77 o 
 -12   6   8     3631.03     3533.25     53.31 o 
 -11   6   8      709.21      727.10     23.36 o 
 -10   6   8     1102.58     1087.26     26.04 o 
  -9   6   8      591.16      686.28     20.96 o 
  -8   6   8      173.11      247.50     13.64 o 
  -7   6   8      566.19      612.49     17.62 o 
  -6   6   8      230.24      269.35     13.81 o 
  -5   6   8     1038.34     1061.09     26.28 o 
  -4   6   8     4458.02     5165.57     68.50 o 
  -3   6   8       56.79       49.27      6.42 o 
  -2   6   8       98.75      124.64     21.57 o 
  -1   6   8     2173.18     2284.93     28.81 o 
   0   6   8      307.91      414.87     14.86 o 
   1   6   8     1549.35     1525.90     27.58 o 
   2   6   8     1789.47     1898.80     33.04 o 
   3   6   8        5.25       18.00      8.79 o 
   4   6   8      289.87      274.63     20.02 o 
   5   6   8     1735.41     1716.11     38.42 o 
   6   6   8     1862.17     1712.88     47.96 o 
   7   6   8      721.30      766.29     35.51 o 
   8   6   8     2102.81     1980.23     53.65 o 
   9   6   8        2.34        6.68     14.59 o 
  10   6   8       61.58       78.53     18.71 o 
  11   6   8        1.90        8.95     15.69 o 
  12   6   8     1768.31     1589.13     60.29 o 
  13   6   8      121.23      138.48     35.87 o 
  14   6   8       30.21       64.28     28.26 o 
  15   6   8        5.28       56.49     37.57 o 
  16   6   8       25.57      151.23     66.07 o 
  17   6   8      426.84      781.75     47.68 o 
 -20   7   8      650.74      703.53     82.80 o 
 -19   7   8     1076.03     1090.36     89.04 o 
 -18   7   8      373.46      398.19     61.39 o 
 -17   7   8       98.03      125.02     32.79 o 
 -16   7   8      498.87      600.65     36.28 o 
 -15   7   8       88.12       82.15     18.72 o 
 -14   7   8      650.10      640.09     34.08 o 
 -13   7   8      378.43      399.11     30.27 o 
 -12   7   8       12.21       11.09     19.12 o 
 -11   7   8      131.98      167.75     18.26 o 
 -10   7   8     2673.00     2708.07     51.17 o 
  -9   7   8      103.44      123.52     21.89 o 
  -8   7   8      656.11      689.35     33.04 o 
  -7   7   8     2179.96     2140.58     44.13 o 
  -6   7   8      528.48      663.40     30.86 o 
  -5   7   8      599.67      634.87     41.13 o 
  -4   7   8       21.69        8.50      9.63 o 
  -3   7   8       47.90       89.38     12.01 o 
  -2   7   8     2246.90     2446.37     39.91 o 
  -1   7   8      601.39      588.13     21.34 o 
   0   7   8       23.91       37.10      6.26 o 
   1   7   8     1227.70     1159.73     26.06 o 
   2   7   8      682.07      598.52     19.80 o 
   3   7   8       85.43      108.91     15.61 o 
   4   7   8     4035.47     3957.51     60.04 o 
   5   7   8      753.48      795.93     29.84 o 
   6   7   8     1044.19      967.09     38.30 o 
   7   7   8     1782.04     1762.73     50.35 o 
   8   7   8      475.28      493.81     32.45 o 
   9   7   8      434.99      361.46     30.24 o 
  10   7   8      129.87      215.58     26.39 o 
  11   7   8       76.55      146.29     25.54 o 
  12   7   8      335.62      350.00     47.85 o 
  13   7   8       59.06      110.54     43.12 o 
  14   7   8       75.72      233.88     63.83 o 
  15   7   8      129.30      279.20     72.65 o 
  16   7   8      743.56     1328.81    276.38 o 
 -20   8   8       67.52       89.95    121.35 o 
 -19   8   8      110.00       87.54    146.88 o 
 -18   8   8        3.45       37.99     56.69 o 
 -17   8   8      216.57      309.03     68.47 o 
 -16   8   8      647.62      766.05     59.56 o 
 -15   8   8      589.17      613.14     53.57 o 
 -14   8   8        4.33       13.58     23.42 o 
 -13   8   8      269.52      329.40     28.71 o 
 -12   8   8       21.77       44.28     13.70 o 
 -11   8   8       26.04       29.17     12.69 o 
 -10   8   8     3841.74     3775.05     67.93 o 
  -9   8   8     2380.56     2246.11     50.57 o 
  -8   8   8      522.69      541.57     27.04 o 
  -7   8   8        1.00       12.23     11.47 o 
  -6   8   8      143.08      170.15     17.21 o 
  -5   8   8       46.43       49.82     11.86 o 
  -4   8   8     2445.15     2462.83     45.36 o 
  -3   8   8       35.48       48.76     12.68 o 
  -2   8   8     1331.78     1395.31     59.32 o 
  -1   8   8      268.89      280.46     34.08 o 
   0   8   8        2.22        2.53     23.19 o 
   1   8   8       41.96        5.11     24.42 o 
   2   8   8     1232.14     1196.05     37.37 o 
   3   8   8      294.69      362.28     22.05 o 
   4   8   8       42.42       49.76     13.94 o 
   5   8   8        4.10       -7.49     11.46 o 
   6   8   8      196.55      218.85     32.64 o 
   7   8   8     3352.53     3212.14     68.60 o 
   8   8   8        2.56       35.99     16.34 o 
   9   8   8       63.67       84.14     20.48 o 
  10   8   8      383.37      394.03     35.51 o 
  11   8   8       84.71       75.76     24.00 o 
  12   8   8       44.13       80.16     25.71 o 
  13   8   8     1375.75     1425.03     74.06 o 
  14   8   8        0.44      153.13     40.20 o 
  15   8   8      342.28      690.16    133.34 o 
 -19   9   8        6.55       96.33     47.77 o 
 -18   9   8       23.77       93.48     39.47 o 
 -17   9   8       56.18      122.40     34.38 o 
 -16   9   8       46.40       31.80     29.20 o 
 -15   9   8        5.10       -2.67     26.23 o 
 -14   9   8       94.25       66.20     29.72 o 
 -13   9   8      223.14      216.88     35.70 o 
 -12   9   8      133.23      157.04     26.72 o 
 -11   9   8       51.11       47.59     25.85 o 
 -10   9   8       59.98       72.68     26.56 o 
  -9   9   8      506.28      482.82     42.70 o 
  -8   9   8      743.03      660.08     48.18 o 
  -7   9   8        1.78        9.53     25.64 o 
  -6   9   8     1033.39     1060.55     54.87 o 
  -5   9   8      396.00      397.96     51.69 o 
  -4   9   8        5.60       -3.60     26.81 o 
  -3   9   8      891.44      920.24     50.86 o 
  -2   9   8      745.76      820.35     62.08 o 
  -1   9   8      650.45      744.70     48.62 o 
   0   9   8      241.30      280.34     38.09 o 
   1   9   8       52.67       43.58     29.30 o 
   2   9   8      873.07      841.41     51.46 o 
   3   9   8     1122.73     1021.24     45.25 o 
   4   9   8      160.68      193.09     26.56 o 
   5   9   8      386.13      441.81     42.93 o 
   6   9   8      157.97      143.48     21.21 o 
   7   9   8        8.32       23.11     19.82 o 
   8   9   8      194.06      200.88     25.07 o 
   9   9   8      424.91      425.63     34.13 o 
  10   9   8      593.98      555.95     42.16 o 
  11   9   8      477.12      580.11     42.97 o 
  12   9   8      705.17      944.74     59.07 o 
  13   9   8      136.49      272.68     35.67 o 
  14   9   8      157.56      775.55     54.14 o 
  15   9   8        5.82     1088.16     54.25 o 
 -18  10   8       42.02      102.93     80.80 o 
 -17  10   8      158.35      143.77     38.20 o 
 -16  10   8      110.96      120.14     57.97 o 
 -15  10   8       43.81       65.85     32.30 o 
 -14  10   8      150.97      185.87     37.98 o 
 -13  10   8      456.82      422.33     60.47 o 
 -12  10   8       88.70       86.01     40.16 o 
 -11  10   8       33.05       75.82     29.60 o 
 -10  10   8      292.30      282.51     38.27 o 
  -9  10   8       12.20       28.97     28.85 o 
  -8  10   8      110.64      207.09     43.99 o 
  -7  10   8      678.04      674.80     50.24 o 
  -6  10   8     1897.06     1703.42     65.24 o 
  -5  10   8       83.35       39.75     31.45 o 
  -4  10   8        6.85        4.84     27.39 o 
  -3  10   8       49.35       34.34     38.49 o 
  -2  10   8      161.42      158.21     33.66 o 
  -1  10   8     1752.40     1670.78     65.21 o 
   0  10   8      174.63      122.61     32.80 o 
   1  10   8        3.03       12.19     28.06 o 
   2  10   8      848.51      819.19     52.13 o 
   3  10   8      362.89      421.26     44.51 o 
   4  10   8      908.37      959.33     43.03 o 
   5  10   8      129.16      130.37     29.93 o 
   6  10   8       42.22       48.62     25.21 o 
   7  10   8      855.78      819.92     49.75 o 
   8  10   8       10.99       44.89     26.97 o 
   9  10   8      230.75      248.49     47.20 o 
  10  10   8      836.59      721.53    132.11 o 
  11  10   8      919.44      971.46     71.58 o 
  12  10   8      280.56      480.96     71.45 o 
  13  10   8      650.63     1021.84     85.19 o 
  14  10   8      312.90      847.37     70.29 o 
 -18  11   8        3.94       16.85     44.02 o 
 -17  11   8        0.17       -3.51     41.76 o 
 -16  11   8      218.06      260.93     43.93 o 
 -15  11   8       42.17       27.24     42.71 o 
 -14  11   8      678.31      804.50     79.76 o 
 -13  11   8        5.67      -36.96     36.96 o 
 -12  11   8     3320.26     3148.28    119.93 o 
 -11  11   8     2235.70     2414.24     82.73 o 
 -10  11   8        6.71      -26.25     26.96 o 
  -9  11   8     3305.16     3246.14    135.73 o 
  -8  11   8     1822.48     1768.15     70.82 o 
  -7  11   8     1326.74     1331.85     63.42 o 
  -6  11   8      789.99      747.09     54.42 o 
  -5  11   8       63.90       37.80     29.82 o 
  -4  11   8      192.01      178.89     36.31 o 
  -3  11   8       19.07       -3.05     27.04 o 
  -2  11   8     1342.91     1243.52     59.49 o 
  -1  11   8      727.09      718.47     52.04 o 
   0  11   8      384.45      437.63     57.99 o 
   1  11   8      124.45      116.05     32.77 o 
   2  11   8      720.57      685.28     51.76 o 
   3  11   8      452.91      474.62     37.77 o 
   4  11   8      280.69      425.17     35.25 o 
   5  11   8     1079.34     1125.95     57.18 o 
   6  11   8      560.96      679.39     51.42 o 
   7  11   8      508.23      562.21     47.16 o 
   8  11   8      636.78      724.10     68.19 o 
   9  11   8        8.40       41.18     29.26 o 
  10  11   8      200.54      263.85     48.54 o 
  11  11   8        5.40      101.45     83.12 o 
  13  11   8      477.10     1134.44     70.70 o 
 -17  12   8      134.22      109.37     52.14 o 
 -16  12   8       99.13      -15.71     45.58 o 
 -15  12   8      177.31      179.00     57.07 o 
 -14  12   8     1597.59     1666.11     99.36 o 
 -13  12   8      111.55      117.82     48.70 o 
 -12  12   8       68.39       34.08     41.30 o 
 -11  12   8     1439.99     1415.64     89.23 o 
 -10  12   8      306.02      307.41     43.27 o 
  -9  12   8     2412.75     2270.47     80.38 o 
  -8  12   8       16.09       -4.21     29.27 o 
  -7  12   8     1292.21     1113.78     63.54 o 
  -6  12   8      241.05      243.14     38.94 o 
  -5  12   8     1234.91     1295.01     64.21 o 
  -4  12   8      309.00      386.75     45.18 o 
  -3  12   8       80.97       75.74     33.23 o 
  -2  12   8      263.13      260.30     40.76 o 
  -1  12   8      555.17      407.66     81.29 o 
   0  12   8     1773.51     1658.07    117.28 o 
   1  12   8       91.75       90.54     33.12 o 
   2  12   8       55.68       69.06     32.19 o 
   3  12   8      224.71      244.31     32.15 o 
   4  12   8      102.83       83.49     27.06 o 
   5  12   8        9.06       35.23     25.09 o 
   6  12   8       44.45       90.14     35.78 o 
   7  12   8        0.66       65.80     32.18 o 
   8  12   8       18.67      105.47     84.40 o 
   9  12   8        4.37      -61.72     61.72 o 
  10  12   8        2.76      -19.61     67.72 o 
  11  12   8      167.45      220.08     89.32 o 
  12  12   8      167.70       79.68     75.82 o 
 -15  13   8     1089.36      936.34     89.15 o 
 -14  13   8      157.44      236.57     61.55 o 
 -13  13   8      207.13      147.83     54.90 o 
 -12  13   8      519.27      576.57     71.82 o 
 -11  13   8        1.18      -48.15     72.10 o 
 -10  13   8       13.43      -29.22     29.22 o 
  -9  13   8      426.67      371.78     47.50 o 
  -8  13   8      896.53      686.27     56.86 o 
  -7  13   8      142.65       74.44     36.45 o 
  -6  13   8      620.90      622.71     80.61 o 
  -5  13   8      136.00      161.90     38.54 o 
  -4  13   8      147.80       79.62     42.30 o 
  -3  13   8        0.89      -29.48     29.48 o 
  -2  13   8       17.38       87.54     35.18 o 
  -1  13   8       47.11      115.25     44.46 o 
   0  13   8     1149.78     1267.18     68.80 o 
   1  13   8      325.72      338.30     43.84 o 
   2  13   8      257.50      277.81     41.97 o 
   3  13   8       37.31      -25.02     30.58 o 
   4  13   8       78.96       32.33     68.52 o 
   5  13   8        2.11       47.54     64.75 o 
   6  13   8       17.12       15.77     67.57 o 
   7  13   8      200.58      302.22     89.58 o 
   8  13   8       29.56       61.89     71.85 o 
   9  13   8       62.72      104.05     83.92 o 
  10  13   8        4.00      -60.15     70.91 o 
  11  13   8        9.91      -20.77     73.18 o 
 -14  14   8        0.92      -37.69     42.39 o 
 -13  14   8       27.78       19.88     47.87 o 
 -12  14   8      309.90      374.31     66.79 o 
 -11  14   8      205.22      167.28     53.76 o 
 -10  14   8      293.90      157.67     45.38 o 
  -9  14   8        1.80      -32.66     32.66 o 
  -8  14   8      395.03      356.81     48.73 o 
  -7  14   8     1399.47     1331.48     71.18 o 
  -6  14   8     1041.00      932.12    121.03 o 
  -5  14   8       91.65      144.76     48.70 o 
  -4  14   8      311.57      466.28     62.52 o 
  -3  14   8       31.48      -15.57     39.22 o 
  -2  14   8        0.10       41.92     42.89 o 
  -1  14   8      114.52      118.47     47.24 o 
   0  14   8       10.67       50.95     40.31 o 
   1  14   8      150.29       58.85     46.40 o 
   2  14   8      232.66      415.91     60.90 o 
   3  14   8       73.96       13.13     66.81 o 
   4  14   8      191.53      194.05     84.80 o 
   5  14   8       17.01      136.27     82.20 o 
   6  14   8       42.79       30.79     71.95 o 
   7  14   8        9.64      -47.10     69.62 o 
   8  14   8      218.24       80.61     86.88 o 
   9  14   8      192.10      293.21     94.35 o 
  10  14   8      617.07      625.91    119.85 o 
 -12  15   8       53.61       80.49     62.71 o 
 -11  15   8      149.47      166.77     77.41 o 
 -10  15   8      161.99       61.64     62.53 o 
  -9  15   8      398.72      412.66     67.36 o 
  -8  15   8      199.08      154.68     55.72 o 
  -7  15   8       12.46       20.99     98.68 o 
  -6  15   8      426.70      472.20     66.68 o 
  -5  15   8       34.61       -0.27     45.70 o 
  -4  15   8        6.43        9.81     41.59 o 
  -3  15   8        5.89       75.52     48.27 o 
  -2  15   8        7.31       71.20     54.98 o 
  -1  15   8      172.94      205.48     54.45 o 
   0  15   8       53.44      107.14     85.23 o 
   1  15   8        0.54       51.14     44.09 o 
   2  15   8      191.28      182.31     52.53 o 
   3  15   8       39.80      -15.75     67.85 o 
   4  15   8      434.28      458.33    104.82 o 
   5  15   8       11.58       23.41     72.23 o 
   6  15   8       32.97      -65.25     65.25 o 
   7  15   8       42.46       44.13     80.08 o 
   8  15   8       17.81       -7.84     75.80 o 
 -10  16   8       15.16       69.17     64.59 o 
  -9  16   8        4.52       77.34     55.13 o 
  -8  16   8      190.03      135.15     53.74 o 
  -7  16   8      395.44      404.85    145.92 o 
  -6  16   8       69.66       35.85     49.31 o 
  -5  16   8        4.06        6.17     86.05 o 
  -4  16   8      338.90      462.46     73.51 o 
  -3  16   8        4.66      -26.35     45.82 o 
  -2  16   8       31.73      -30.69     46.47 o 
  -1  16   8       27.39       30.64     48.69 o 
   0  16   8       16.36       17.77     44.67 o 
   1  16   8       90.56       11.17     47.41 o 
   2  16   8       37.62      -56.23     56.23 o 
   3  16   8       82.68       29.03     69.69 o 
   4  16   8       15.24       73.52     85.44 o 
   5  16   8      106.42      110.29     83.25 o 
   6  16   8       11.45      -18.58     73.99 o 
  -7  17   8      371.78      583.11    113.39 o 
  -6  17   8      169.18      248.30     62.85 o 
  -5  17   8      500.64      544.46     76.32 o 
  -4  17   8      210.56      226.75     79.41 o 
  -3  17   8       36.59       26.87     49.88 o 
  -2  17   8       37.96      -30.28     53.80 o 
  -1  17   8      604.87      700.05     87.16 o 
   0  17   8        1.20      -13.30     32.40 o 
   1  17   8       56.44      -50.85     66.75 o 
   2  17   8       11.17      -37.60     72.47 o 
 -22   1   9      343.54      453.16     62.41 o 
 -21   1   9      154.17      183.89     36.42 o 
 -20   1   9      394.75      449.92     56.06 o 
 -19   1   9       12.12       13.65     22.92 o 
 -18   1   9       27.23        2.29     21.37 o 
 -17   1   9      251.28      207.63     31.29 o 
 -16   1   9      711.75      666.51     42.30 o 
 -15   1   9        9.44        0.57     16.09 o 
 -14   1   9      107.67       89.60     22.00 o 
 -13   1   9     1058.06     1060.72     44.77 o 
 -12   1   9       40.39       36.80     14.86 o 
 -11   1   9       47.70       33.92     14.39 o 
 -10   1   9      438.79      521.71     27.41 o 
  -9   1   9     1831.58     1917.71     46.39 o 
  -8   1   9     1075.16      960.79     31.35 o 
  -7   1   9        6.12        5.76      6.43 o 
  -6   1   9      360.97      372.77     22.70 o 
  -5   1   9      255.50      285.00     16.40 o 
  -4   1   9     4699.78     5262.71     99.02 o 
  -3   1   9      517.57      561.42     37.64 o 
  -2   1   9     2801.25     2999.22     70.67 o 
  -1   1   9      153.93      179.30     13.75 o 
   0   1   9     4289.78     4615.29     80.90 o 
   1   1   9     5054.03     4624.82     52.50 o 
   2   1   9     1551.43     1831.15     31.64 o 
   3   1   9       69.06      121.12      9.99 o 
   4   1   9      542.74      606.81     17.64 o 
   5   1   9      391.12      410.92     16.23 o 
   6   1   9     2019.90     1915.55     31.37 o 
   7   1   9     1625.21     1510.71     50.99 o 
   8   1   9      252.69      214.08     20.33 o 
   9   1   9      560.48      492.65     26.90 o 
  10   1   9      140.94      142.50     18.59 o 
  11   1   9       23.39       40.94     13.63 o 
  12   1   9      122.44      121.73     18.50 o 
  13   1   9     1180.15     1028.95     44.49 o 
  14   1   9       28.91       23.69     24.49 o 
  15   1   9      990.61      975.30     68.11 o 
  16   1   9      777.39      782.81     75.41 o 
  17   1   9       27.66       96.60     32.39 o 
  18   1   9       15.30      294.94     43.40 o 
 -22   2   9       12.65      113.40     37.82 o 
 -21   2   9        0.15       27.83     24.15 o 
 -20   2   9     1745.69     1771.41     71.29 o 
 -19   2   9      788.75      833.58     50.97 o 
 -18   2   9      911.09      811.00     48.89 o 
 -17   2   9       23.00       33.70     23.11 o 
 -16   2   9       16.75       13.82     17.52 o 
 -15   2   9       11.43      -11.19     11.34 o 
 -14   2   9     1774.45     1787.70     39.94 o 
 -13   2   9     2672.22     2656.12     54.37 o 
 -12   2   9      572.93      543.75     25.00 o 
 -11   2   9      268.40      287.32     25.70 o 
 -10   2   9       48.86       52.48     13.84 o 
  -9   2   9        0.43       12.73      9.91 o 
  -8   2   9       65.42       58.48     14.17 o 
  -7   2   9      138.22      170.63     12.72 o 
  -6   2   9     1192.67     1350.34     26.71 o 
  -5   2   9     3755.40     4006.44     51.18 o 
  -4   2   9     1650.20     1940.70     34.21 o 
  -3   2   9      966.19     1213.98     36.29 o 
  -2   2   9    10356.05    10532.58     99.41 o 
  -1   2   9      764.62      865.42     21.05 o 
   0   2   9     8078.40     8388.32    130.94 o 
   1   2   9     2259.57     2256.85     34.28 o 
   2   2   9     5842.98     6580.12     60.18 o 
   3   2   9     3795.74     3481.12     47.00 o 
   4   2   9     3470.14     3283.53     46.74 o 
   5   2   9     2129.72     1853.34     32.01 o 
   6   2   9     1983.87     1952.96     31.87 o 
   7   2   9     3016.11     2901.55     49.35 o 
   8   2   9     1399.41     1186.93     32.91 o 
   9   2   9     2535.17     2294.21     53.12 o 
  10   2   9      529.48      490.91     30.74 o 
  11   2   9        8.48       16.13     11.72 o 
  12   2   9        3.69        9.67     11.46 o 
  13   2   9      303.73      329.01     27.89 o 
  14   2   9      843.16      792.83     90.93 o 
  15   2   9       24.13       53.49     28.87 o 
  16   2   9       14.24       96.66     31.93 o 
  17   2   9      353.10      393.02     55.26 o 
 -22   3   9      222.98      220.50     47.97 o 
 -21   3   9       50.02      174.59     53.53 o 
 -20   3   9       95.59      146.49     33.24 o 
 -19   3   9      232.07      199.43     34.76 o 
 -18   3   9       10.05       19.55     15.52 o 
 -17   3   9      487.25      562.20     34.28 o 
 -16   3   9      106.23      111.59     20.07 o 
 -15   3   9      198.83      203.45     22.52 o 
 -14   3   9     1367.46     1311.97     34.87 o 
 -13   3   9     1646.37     1636.41     34.30 o 
 -12   3   9       12.69       11.36      8.23 o 
 -11   3   9      579.30      594.30     22.21 o 
 -10   3   9       83.35       49.67      9.36 o 
  -9   3   9        6.42        9.68      6.92 o 
  -8   3   9       14.12       11.02      5.99 o 
  -7   3   9       14.23       20.08      6.69 o 
  -6   3   9      648.68      543.31     17.83 o 
  -5   3   9     4477.80     4909.10     52.68 o 
  -4   3   9      650.78      864.50     28.55 o 
  -3   3   9     2660.36     2930.43     47.91 o 
  -2   3   9     9086.40     9522.25    102.57 o 
  -1   3   9        0.11       -5.41      6.50 o 
   0   3   9     1301.34     1089.43     41.82 o 
   1   3   9       63.53       42.32      6.94 o 
   2   3   9     1875.68     1935.44     28.34 o 
   3   3   9        2.27       -0.21      6.25 o 
   4   3   9        4.00       14.25      8.32 o 
   5   3   9      177.71      196.81     15.68 o 
   6   3   9     1445.23     1342.02     32.94 o 
   7   3   9        0.46       -5.15      8.19 o 
   8   3   9     2143.97     1922.52     55.65 o 
   9   3   9      545.30      542.61     28.14 o 
  10   3   9       23.05       28.64     12.29 o 
  11   3   9     2665.56     2402.08     58.36 o 
  12   3   9       12.38        5.94     11.11 o 
  13   3   9      587.27      591.30     33.04 o 
  14   3   9      103.18      131.02     23.81 o 
  15   3   9       23.50       76.39     32.34 o 
  16   3   9       26.27       67.10     30.27 o 
  17   3   9        0.86      159.45     33.34 o 
 -22   4   9       43.59       69.61     64.55 o 
 -21   4   9        0.88       15.99     34.03 o 
 -20   4   9      243.21      254.71     38.22 o 
 -19   4   9      402.22      464.05     45.42 o 
 -18   4   9       13.07       44.68     15.50 o 
 -17   4   9        5.37       13.19     17.74 o 
 -16   4   9      201.11      224.39     21.62 o 
 -15   4   9        5.64        6.30     12.84 o 
 -14   4   9      252.57      253.40     18.13 o 
 -13   4   9      716.07      697.59     28.34 o 
 -12   4   9      737.47      691.26     23.05 o 
 -11   4   9      333.44      385.09     18.18 o 
 -10   4   9      723.24      701.91     21.04 o 
  -9   4   9       66.15       69.64      9.26 o 
  -8   4   9      220.81      226.37     12.19 o 
  -7   4   9     2355.84     2353.56     29.47 o 
  -6   4   9       55.51       96.91     10.58 o 
  -5   4   9     1863.02     1979.96     29.71 o 
  -4   4   9       12.55       14.93     13.76 o 
  -3   4   9     3213.46     3697.41     87.66 o 
  -2   4   9        4.91        3.31     10.91 o 
  -1   4   9     1015.56      976.03     30.51 o 
   0   4   9     3150.15     3453.02     41.29 o 
   1   4   9     2811.21     2924.66     33.09 o 
   2   4   9     1153.97     1285.93     25.35 o 
   3   4   9      883.54      896.55     20.67 o 
   4   4   9     1814.86     1890.48     36.09 o 
   5   4   9       17.24       10.04      8.70 o 
   6   4   9        0.52        5.02     10.30 o 
   7   4   9      344.72      319.10     21.60 o 
   8   4   9      894.98      789.95     28.74 o 
   9   4   9      564.05      580.85     26.96 o 
  10   4   9     1096.55     1015.54     37.28 o 
  11   4   9      302.85      226.09     23.50 o 
  12   4   9       22.85       43.50     13.64 o 
  13   4   9      118.93      103.47     21.92 o 
  14   4   9       37.55       56.58     41.84 o 
  15   4   9        0.73       40.30     26.85 o 
  16   4   9        5.74       91.80     32.89 o 
  17   4   9       63.31      326.53     99.74 o 
 -21   5   9      577.21      537.32     74.86 o 
 -20   5   9      220.21      157.54     44.15 o 
 -19   5   9        8.00       65.45     33.40 o 
 -18   5   9       15.21       78.08     16.84 o 
 -17   5   9       65.05       77.85     17.99 o 
 -16   5   9       96.69      133.76     18.58 o 
 -15   5   9      252.38      248.75     22.07 o 
 -14   5   9      634.61      588.05     27.30 o 
 -13   5   9      124.70       90.40     12.92 o 
 -12   5   9       97.31       95.16     14.02 o 
 -11   5   9       26.37       37.64     10.09 o 
 -10   5   9     1626.29     1530.39     30.05 o 
  -9   5   9      737.40      794.46     21.29 o 
  -8   5   9     2252.25     2264.51     30.79 o 
  -7   5   9      868.38      952.45     20.89 o 
  -6   5   9      414.13      381.06     13.23 o 
  -5   5   9        0.30       -3.77     11.55 o 
  -4   5   9     3989.98     4197.81     59.52 o 
  -3   5   9      113.27      111.96     14.00 o 
  -2   5   9      413.41      345.44     19.31 o 
  -1   5   9     1725.65     1600.07     35.59 o 
   0   5   9     2242.38     2459.25     32.90 o 
   1   5   9       29.16       -7.46     11.68 o 
   2   5   9      832.16      957.71     22.45 o 
   3   5   9       14.79        6.56      8.11 o 
   4   5   9       98.02       74.43     17.09 o 
   5   5   9      763.24      750.17     33.10 o 
   6   5   9     2339.05     2291.95     44.47 o 
   7   5   9      792.55      768.20     28.27 o 
   8   5   9     1020.92      999.95     32.17 o 
   9   5   9      692.79      700.72     28.94 o 
  10   5   9      335.11      326.79     27.18 o 
  11   5   9      471.76      458.51     31.89 o 
  12   5   9     1361.61     1341.88     45.87 o 
  13   5   9      111.67      208.90     26.12 o 
  14   5   9      122.57      159.80     36.02 o 
  15   5   9       25.47       96.65     31.27 o 
  16   5   9      342.75      422.84    105.64 o 
  17   5   9      498.19     1249.47     84.98 o 
 -21   6   9      454.48      841.30    154.67 o 
 -20   6   9       55.50       97.25     42.29 o 
 -19   6   9      239.43      262.29     59.59 o 
 -18   6   9      174.91      115.45    101.60 o 
 -17   6   9      141.60      193.65     29.88 o 
 -16   6   9        4.87       23.53     15.33 o 
 -15   6   9       13.29       -2.90     16.07 o 
 -14   6   9       53.76       97.27     15.54 o 
 -13   6   9      134.92      170.94     15.85 o 
 -12   6   9     1651.81     1625.89     33.80 o 
 -11   6   9        1.10       -1.49      8.31 o 
 -10   6   9      339.32      410.78     17.94 o 
  -9   6   9       19.99       23.71      9.44 o 
  -8   6   9     3914.84     4054.43     43.53 o 
  -7   6   9     3849.01     3794.07     49.98 o 
  -6   6   9       54.06       72.91      9.61 o 
  -5   6   9        0.71       -2.10      6.70 o 
  -4   6   9      594.76      625.12     43.23 o 
  -3   6   9      417.28      458.83     42.33 o 
  -2   6   9       58.80       24.02      7.55 o 
  -1   6   9     3761.55     3943.16     58.29 o 
   0   6   9      352.20      324.09     12.13 o 
   1   6   9        2.81        2.87      7.12 o 
   2   6   9       90.36       95.84     15.62 o 
   3   6   9     1777.37     1705.44     37.93 o 
   4   6   9      486.12      487.08     24.25 o 
   5   6   9      918.13      855.98     35.74 o 
   6   6   9      415.14      396.86     29.53 o 
   7   6   9     1280.04     1111.94     41.46 o 
   8   6   9     2696.37     2361.14     59.46 o 
   9   6   9      438.96      413.11     31.98 o 
  10   6   9      546.32      596.12     45.88 o 
  11   6   9       29.79       49.86     19.26 o 
  12   6   9       60.40       65.23     50.04 o 
  13   6   9      718.48      732.59     60.27 o 
  14   6   9        0.19       66.19     29.53 o 
  15   6   9      206.05      300.20     93.95 o 
  16   6   9       57.22      559.09    244.45 o 
 -20   7   9       60.92       96.91     43.35 o 
 -19   7   9      112.01      211.20     53.17 o 
 -18   7   9      742.52      863.04     86.06 o 
 -17   7   9      361.80      420.18     47.76 o 
 -16   7   9       60.83       75.08     44.83 o 
 -15   7   9       40.37       83.83     30.72 o 
 -14   7   9        2.24       11.64     19.45 o 
 -13   7   9        0.12        6.47     13.05 o 
 -12   7   9        0.18        7.20     14.00 o 
 -11   7   9      314.67      327.94     23.22 o 
 -10   7   9      998.02      944.35     34.11 o 
  -9   7   9      153.64      146.22     19.60 o 
  -8   7   9       50.56       49.55     12.39 o 
  -7   7   9      473.53      447.28     25.55 o 
  -6   7   9     1300.51     1362.79     32.80 o 
  -5   7   9      563.49      636.13     35.15 o 
  -4   7   9      885.06      877.58     20.94 o 
  -3   7   9        1.48       17.67     15.57 o 
  -2   7   9     1751.67     1724.34     55.92 o 
  -1   7   9     1073.30     1040.38     22.37 o 
   0   7   9      610.38      619.99     17.33 o 
   1   7   9      249.24      280.65     13.31 o 
   2   7   9       36.72       44.05     12.61 o 
   3   7   9       60.28       41.89     16.92 o 
   4   7   9      402.64      391.43     23.14 o 
   5   7   9       43.91       57.22     14.21 o 
   6   7   9       94.26       77.50     19.40 o 
   7   7   9      670.73      673.20     34.44 o 
   8   7   9      179.20      136.29     22.07 o 
   9   7   9     1373.62     1241.30     46.27 o 
  10   7   9      101.59       90.25     30.22 o 
  11   7   9        2.55       10.19     23.18 o 
  12   7   9       70.35      178.03     50.89 o 
  13   7   9      321.38      508.45     77.31 o 
  14   7   9       49.27       79.02     30.21 o 
 -20   8   9      135.72      210.84    169.37 o 
 -19   8   9      580.99      644.97     82.13 o 
 -18   8   9       10.49      -25.62     25.62 o 
 -17   8   9       61.27       69.58     30.92 o 
 -16   8   9      223.07      220.49     39.07 o 
 -15   8   9      457.08      317.77     40.58 o 
 -14   8   9        0.14       10.83     21.66 o 
 -13   8   9        8.65       35.23     50.07 o 
 -12   8   9        3.49      -13.21     16.01 o 
 -11   8   9        7.63        9.41     27.87 o 
 -10   8   9      576.25      661.03     45.90 o 
  -9   8   9     2199.33     2080.28     68.08 o 
  -8   8   9     6747.72     6546.46    119.40 o 
  -7   8   9     1463.75     1472.77     57.83 o 
  -6   8   9      776.21      836.05     59.38 o 
  -5   8   9        0.51       -6.97     16.52 o 
  -4   8   9        6.49      -19.50     19.50 o 
  -3   8   9        0.01      -20.23     20.23 o 
  -2   8   9     2395.09     2352.95     67.96 o 
  -1   8   9        1.02       44.02     25.65 o 
   0   8   9       35.41        1.57     34.51 o 
   1   8   9       28.95       31.72     24.30 o 
   2   8   9       10.46       -7.37     24.08 o 
   3   8   9      370.64      356.00     22.35 o 
   4   8   9      412.33      427.78     29.44 o 
   5   8   9        4.01       -0.87     13.34 o 
   6   8   9      249.65      255.08     25.64 o 
   7   8   9     2316.09     2071.42     55.76 o 
   8   8   9        3.53       15.77     15.69 o 
   9   8   9     1486.85     1392.13     49.89 o 
  10   8   9      584.79      505.64     37.36 o 
  11   8   9       50.54      131.90     29.34 o 
  12   8   9       59.63      161.59     30.19 o 
  13   8   9      314.62      506.67     81.73 o 
  14   8   9       52.25       87.27     39.63 o 
  15   8   9      209.58      974.37    188.56 o 
 -19   9   9      217.70      564.28    214.26 o 
 -18   9   9       27.95       47.33     30.72 o 
 -17   9   9        4.16       26.44     29.63 o 
 -16   9   9      259.07      307.79     58.72 o 
 -15   9   9        1.37      -21.72     24.54 o 
 -14   9   9      154.82      214.00     38.90 o 
 -13   9   9      245.85      280.91     52.71 o 
 -12   9   9      394.66      468.05     43.49 o 
 -11   9   9      516.38      477.63     44.74 o 
 -10   9   9      320.41      362.91     39.87 o 
  -9   9   9      788.33      844.43     50.67 o 
  -8   9   9     1030.58      950.08     52.62 o 
  -7   9   9     1306.74     1291.30     57.34 o 
  -6   9   9      907.35      867.83     51.82 o 
  -5   9   9      109.98      134.17     31.51 o 
  -4   9   9        8.05        6.66     26.62 o 
  -3   9   9     1603.83     1566.50     61.03 o 
  -2   9   9        0.56      -22.02     23.72 o 
  -1   9   9      184.95      150.99     41.55 o 
   0   9   9     2651.95     2627.07     74.84 o 
   1   9   9      205.13      200.96     35.52 o 
   2   9   9      166.73      158.98     32.84 o 
   3   9   9     1515.29     1400.54     49.21 o 
   4   9   9       50.03       46.94     21.33 o 
   5   9   9     1961.24     1774.60     66.48 o 
   6   9   9     4349.16     4233.46     99.87 o 
   7   9   9        1.02       -8.03     21.65 o 
   8   9   9     2453.58     2441.28     76.92 o 
   9   9   9     1326.21     1114.55     71.90 o 
  10   9   9        2.36       62.24     42.72 o 
  11   9   9      461.57      666.74    141.00 o 
  12   9   9     2087.67     2172.53    139.58 o 
  13   9   9        0.31      173.17     45.86 o 
  14   9   9       48.04      239.42     42.54 o 
 -18  10   9       40.06      166.77    113.30 o 
 -17  10   9     1198.77     1187.54     72.41 o 
 -16  10   9      488.21      650.06     71.99 o 
 -15  10   9      173.99      161.19     50.25 o 
 -14  10   9      155.94      230.80     51.54 o 
 -13  10   9      177.50      179.36     48.73 o 
 -12  10   9      327.26      291.72     39.76 o 
 -11  10   9     1504.20     1512.04     64.29 o 
 -10  10   9      237.27      291.72     39.85 o 
  -9  10   9      262.03      352.82     41.89 o 
  -8  10   9      933.07      796.47     54.15 o 
  -7  10   9        6.83       23.87     25.66 o 
  -6  10   9      304.90      329.41     38.61 o 
  -5  10   9       38.33       35.17     31.10 o 
  -4  10   9      144.10      139.90     32.54 o 
  -3  10   9        3.26      -24.70     24.70 o 
  -2  10   9      668.83      671.90     60.62 o 
  -1  10   9       52.08       25.12     28.92 o 
   0  10   9     1702.84     1633.76     87.43 o 
   1  10   9       18.84       16.46     26.42 o 
   2  10   9       26.89        6.63     27.78 o 
   3  10   9      231.51      253.01     39.10 o 
   4  10   9     1900.33     1641.70     53.20 o 
   5  10   9      155.32      198.34     34.18 o 
   6  10   9     2431.97     2178.64     73.98 o 
   7  10   9      175.88      209.67     32.98 o 
   8  10   9     3956.84     3810.60     98.81 o 
   9  10   9      564.96      579.87     64.93 o 
  10  10   9      110.03       64.06     35.01 o 
  11  10   9      774.77      812.32     69.53 o 
  12  10   9      504.57      679.20     92.52 o 
  13  10   9      132.84      519.84     57.71 o 
  14  10   9       25.17      837.18     52.11 o 
 -18  11   9        3.50       30.00     45.58 o 
 -17  11   9       18.90       16.52     44.68 o 
 -16  11   9       13.77        2.04     68.40 o 
 -15  11   9      239.32      132.39     48.58 o 
 -14  11   9      613.53      583.02     71.60 o 
 -13  11   9        3.14      -24.00     37.54 o 
 -12  11   9       84.03       33.60     42.17 o 
 -11  11   9        2.57       29.89     27.86 o 
 -10  11   9      974.46      991.96     59.32 o 
  -9  11   9     1107.46     1078.79     59.70 o 
  -8  11   9      199.53      123.63     34.13 o 
  -7  11   9     1447.35     1486.23     66.33 o 
  -6  11   9      744.11      748.56     66.61 o 
  -5  11   9        0.10      -34.95     34.95 o 
  -4  11   9      596.83      597.20     49.99 o 
  -3  11   9        7.11       19.62     28.95 o 
  -2  11   9       90.34       79.98     25.05 o 
  -1  11   9        9.32       20.87     28.44 o 
   0  11   9       55.51       79.69     30.53 o 
   1  11   9        9.79       49.68     30.38 o 
   2  11   9      199.03      245.36     38.00 o 
   3  11   9      247.78      260.70     31.23 o 
   4  11   9      235.94      256.68     30.77 o 
   5  11   9      372.57      386.96     41.80 o 
   6  11   9     2343.68     2220.21     77.44 o 
   7  11   9     1945.88     1853.89     93.66 o 
   8  11   9        0.74       70.48     33.60 o 
   9  11   9       88.46      103.18     49.07 o 
  10  11   9      338.67      328.33     84.83 o 
  11  11   9      318.47      572.36    155.98 o 
  13  11   9      281.48      830.18     54.79 o 
 -17  12   9        0.17       12.77     93.94 o 
 -16  12   9      121.54       41.68     51.07 o 
 -15  12   9        7.94      -26.69     43.54 o 
 -14  12   9      512.40      460.76     68.18 o 
 -13  12   9       38.94       24.42     50.27 o 
 -12  12   9      181.80      116.72     49.36 o 
 -11  12   9      273.03      305.97     44.20 o 
 -10  12   9      180.82      108.63     36.58 o 
  -9  12   9       46.02       70.86     32.76 o 
  -8  12   9       68.96       33.22     37.76 o 
  -7  12   9      664.21      688.11     55.64 o 
  -6  12   9        6.15       22.43     21.18 o 
  -5  12   9     4486.54     4316.30    137.12 o 
  -4  12   9        0.03       16.76     31.87 o 
  -3  12   9     1399.75     1413.60     67.11 o 
  -2  12   9        1.59      -14.24     30.14 o 
  -1  12   9      461.66      507.12     49.96 o 
   0  12   9     1313.15     1413.19     66.37 o 
   1  12   9       38.82       64.75     46.18 o 
   2  12   9        0.28        0.97     28.58 o 
   3  12   9      808.63      852.47     47.38 o 
   4  12   9        0.16        0.71     27.50 o 
   5  12   9      540.87      692.33     70.19 o 
   6  12   9       10.79       46.11     36.33 o 
   7  12   9       34.18       62.47     36.10 o 
   8  12   9      209.97      183.64     43.27 o 
   9  12   9        8.84      181.74     57.71 o 
  10  12   9       87.80       94.16     79.02 o 
  11  12   9        2.96      -37.24     69.85 o 
 -15  13   9       16.93      -37.55     85.48 o 
 -14  13   9      526.94      584.31    176.62 o 
 -13  13   9        0.16      -13.32     46.28 o 
 -12  13   9      153.32      183.21     78.10 o 
 -11  13   9      185.33      104.95     47.42 o 
 -10  13   9        7.14       -1.34     31.33 o 
  -9  13   9        3.86      -18.09     30.68 o 
  -8  13   9      686.29      771.36     61.44 o 
  -7  13   9       30.47       10.32     32.88 o 
  -6  13   9        5.73      -17.86     30.02 o 
  -5  13   9       29.58        1.74     35.83 o 
  -4  13   9       25.32       15.65     32.69 o 
  -3  13   9       94.06      118.26     48.06 o 
  -2  13   9        0.38        5.93     32.34 o 
  -1  13   9        1.57        2.69     30.68 o 
   0  13   9      285.18      311.61     43.16 o 
   1  13   9      489.50      519.07     50.76 o 
   2  13   9       74.47      189.32     37.39 o 
   3  13   9      134.86      225.07     39.15 o 
   4  13   9       57.94      184.95     77.91 o 
   5  13   9     1423.64     1461.96    157.98 o 
   6  13   9      916.74     1163.56    143.24 o 
   7  13   9      425.92      463.16    106.81 o 
   8  13   9     1202.49     1451.70    161.54 o 
   9  13   9      389.76      483.78    109.02 o 
  10  13   9       59.24       95.18     83.10 o 
  11  13   9      617.96      495.99    112.17 o 
 -14  14   9      170.74      113.64     55.81 o 
 -13  14   9       17.25       17.99     46.68 o 
 -12  14   9      552.26      592.51    139.85 o 
 -11  14   9       19.68      -38.88     38.88 o 
 -10  14   9       26.15      -11.98     34.45 o 
  -9  14   9      186.04       95.06     41.00 o 
  -8  14   9       13.62       -5.85     34.42 o 
  -7  14   9      390.60      423.63     52.34 o 
  -6  14   9       90.60       95.55     41.27 o 
  -5  14   9       47.79       62.36     37.65 o 
  -4  14   9        5.53       34.04     41.43 o 
  -3  14   9      189.36      164.46    148.71 o 
  -2  14   9      162.03      181.39     49.62 o 
  -1  14   9       95.70      117.14     55.35 o 
   0  14   9      198.11      153.66     47.63 o 
   1  14   9        0.04      -29.66     34.70 o 
   2  14   9      187.71      235.61     49.97 o 
   3  14   9      136.04      114.20     77.94 o 
   4  14   9      735.68      745.59    121.61 o 
   5  14   9       43.61      114.86     80.06 o 
   6  14   9      224.22      282.81     98.07 o 
   7  14   9      462.75      372.67    107.72 o 
   8  14   9      530.96      646.37    127.75 o 
   9  14   9      263.94      261.93     99.08 o 
 -12  15   9      105.52      153.72     75.06 o 
 -11  15   9       23.97      -51.74     51.74 o 
 -10  15   9       14.81      -20.11     48.65 o 
  -9  15   9      304.25      381.99     65.13 o 
  -8  15   9        4.99       62.84     57.97 o 
  -7  15   9      328.88      140.34    101.76 o 
  -6  15   9       93.65      110.91     50.28 o 
  -5  15   9        0.06       41.47     44.51 o 
  -4  15   9       17.92       46.54     45.44 o 
  -3  15   9      711.98      819.24     82.79 o 
  -2  15   9       25.42       90.28     57.19 o 
  -1  15   9       11.09       39.62     56.21 o 
   0  15   9       16.24       17.95     66.55 o 
   1  15   9      277.34      456.86     74.06 o 
   2  15   9      153.70      146.34     59.64 o 
   3  15   9      478.15      751.18    131.91 o 
   4  15   9      161.38      199.83     90.85 o 
   5  15   9       22.40       13.47     77.96 o 
   6  15   9        0.35      -65.80     65.80 o 
   7  15   9      104.37       84.45     82.31 o 
 -10  16   9      111.75      233.80     78.71 o 
  -9  16   9      127.08      178.50     54.07 o 
  -8  16   9       28.48       42.35     83.85 o 
  -7  16   9      176.63       28.19     67.86 o 
  -6  16   9       88.91      131.41     64.65 o 
  -5  16   9      195.18      265.12     59.19 o 
  -4  16   9      334.03      416.12     68.82 o 
  -3  16   9        0.72       33.99     49.79 o 
  -2  16   9      600.14      673.16     78.84 o 
  -1  16   9      101.39      109.99     50.02 o 
   0  16   9      522.68      574.94     74.98 o 
   1  16   9      225.94      254.60     58.48 o 
   2  16   9        0.81      -27.51     60.41 o 
   3  16   9      137.78      106.54     85.21 o 
   4  16   9      546.54      475.74    110.99 o 
   5  16   9      282.15      364.96    101.01 o 
  -6  17   9      371.40      481.91     74.91 o 
  -5  17   9        1.31      -28.71     76.32 o 
  -4  17   9       22.10      -11.79     46.11 o 
  -3  17   9       53.62        1.86     47.42 o 
  -2  17   9        0.08      -10.06     44.13 o 
  -1  17   9        1.73       38.28     50.57 o 
   0  17   9       12.71       27.71     54.28 o 
   1  17   9      325.89      372.33     65.76 o 
 -22   0  10       86.18      205.11     43.73 o 
 -21   0  10      222.50      182.37     49.24 o 
 -20   0  10       81.23       85.78     43.72 o 
 -19   0  10       35.07       47.11     35.29 o 
 -18   0  10       66.51       12.62     28.53 o 
 -17   0  10        7.24        0.87     50.33 o 
 -16   0  10       18.52       11.32     25.33 o 
 -15   0  10       92.90       47.68     69.03 o 
 -14   0  10      522.00      562.36     56.66 o 
 -13   0  10      564.35      493.02     44.95 o 
 -12   0  10      874.34      882.99     55.24 o 
 -11   0  10      141.47       97.98     26.07 o 
 -10   0  10      966.34     1099.45     54.53 o 
  -9   0  10      177.76      219.73     30.21 o 
  -8   0  10      107.70      128.29     22.92 o 
  -7   0  10    14580.97    15933.74    340.26 o 
  -6   0  10     1457.09     1772.98     85.84 o 
  -5   0  10    21517.72    24235.96    457.92 o 
  -4   0  10    47548.27    49176.12    847.56 o 
  -3   0  10      387.38      359.94     47.82 o 
  -2   0  10     7304.52     7375.38    179.74 o 
  -1   0  10    15415.07    15946.59    328.54 o 
   0   0  10      219.42      207.84     22.80 o 
   1   0  10     2310.31     2145.72     44.87 o 
   2   0  10     2246.38     2037.67     44.36 o 
   3   0  10      188.22      179.43     17.41 o 
   4   0  10        4.43       25.10      9.81 o 
   5   0  10        0.50       -0.28      9.46 o 
   6   0  10     6341.26     5859.03     87.91 o 
   7   0  10     1376.61     1187.40     51.99 o 
   8   0  10     1898.82     1765.45     64.68 o 
   9   0  10      233.21      258.94     31.82 o 
  10   0  10      498.19      392.09     39.14 o 
  11   0  10     1909.95     1691.46     68.93 o 
  12   0  10      774.90      619.92     47.34 o 
  13   0  10     3251.65     2931.49     98.97 o 
  14   0  10        0.04        4.46     33.33 o 
  15   0  10        0.32       35.57     35.79 o 
  16   0  10     2489.39     2259.98    150.38 o 
  17   0  10       79.05      279.01     58.19 o 
 -22   1  10       74.85       68.36     38.99 o 
 -21   1  10       43.05       50.40     46.18 o 
 -20   1  10       69.13       81.93     30.51 o 
 -19   1  10       59.35       59.23     27.11 o 
 -18   1  10      474.19      485.37     50.82 o 
 -17   1  10       55.19       66.42     23.68 o 
 -16   1  10      328.71      367.33     50.05 o 
 -15   1  10      118.29      149.85     24.14 o 
 -14   1  10     1785.89     1614.57     53.47 o 
 -13   1  10       16.24       23.89     17.06 o 
 -12   1  10       80.50      109.83     19.16 o 
 -11   1  10      143.55      136.39     20.02 o 
 -10   1  10     1610.31     1626.81     45.04 o 
  -9   1  10      252.56      265.36     26.64 o 
  -8   1  10       16.01       13.75     10.11 o 
  -7   1  10      341.54      366.39     20.89 o 
  -6   1  10     1431.34     1521.07     36.84 o 
  -5   1  10      371.32      477.47     38.59 o 
  -4   1  10    14999.08    15039.59    215.76 o 
  -3   1  10     3867.61     4242.24     97.09 o 
  -2   1  10    15849.63    16751.88    187.31 o 
  -1   1  10      310.61      238.08     16.29 o 
   0   1  10        3.46        1.28      8.18 o 
   1   1  10      383.33      373.87     16.45 o 
   2   1  10       28.65       40.02      8.78 o 
   3   1  10     1652.89     1345.43     25.69 o 
   4   1  10      207.21      150.36     11.42 o 
   5   1  10     2171.84     2004.51     32.68 o 
   6   1  10        7.52        9.89      7.05 o 
   7   1  10       32.33       35.68     11.27 o 
   8   1  10        5.81       -1.92     16.46 o 
   9   1  10      780.44      735.01     30.90 o 
  10   1  10       44.74       32.69     12.77 o 
  11   1  10       81.02      105.41     17.06 o 
  12   1  10      552.65      522.80     48.66 o 
  13   1  10       19.15       64.85     15.08 o 
  14   1  10       73.74       74.71     31.15 o 
  15   1  10       28.87       98.21     34.01 o 
  16   1  10      966.81      947.76     84.87 o 
  17   1  10      539.75      553.11     61.75 o 
 -22   2  10        1.71       29.14     46.75 o 
 -21   2  10       14.41       89.65     52.48 o 
 -20   2  10       34.88       80.40     27.87 o 
 -19   2  10       76.14      100.17     27.60 o 
 -18   2  10      155.34      252.61     35.07 o 
 -17   2  10        1.85        8.17     19.37 o 
 -16   2  10      352.59      365.90     35.79 o 
 -15   2  10      102.97      101.51     17.14 o 
 -14   2  10      979.54      972.75     35.75 o 
 -13   2  10       16.77       18.42     16.21 o 
 -12   2  10       71.07       69.16     17.96 o 
 -11   2  10      215.40      238.98     24.17 o 
 -10   2  10      197.87      170.82     20.32 o 
  -9   2  10       35.42       66.38     14.92 o 
  -8   2  10      658.86      812.11     49.40 o 
  -7   2  10       25.44       21.28      9.12 o 
  -6   2  10      572.78      533.94     19.14 o 
  -5   2  10     1623.25     1768.99     35.40 o 
  -4   2  10      629.73      737.62     31.88 o 
  -3   2  10     1035.81     1202.47     37.87 o 
  -2   2  10     4993.76     5074.87     59.82 o 
  -1   2  10      947.54     1017.89     24.53 o 
   0   2  10    14067.14    15057.05    141.12 o 
   1   2  10      277.17      257.41     14.33 o 
   2   2  10       13.93       -4.75      5.96 o 
   3   2  10     1386.67     1389.87     29.87 o 
   4   2  10     1274.19     1249.35     31.69 o 
   5   2  10       53.63       69.83      9.53 o 
   6   2  10      145.28      111.93     13.64 o 
   7   2  10      467.69      439.11     22.59 o 
   8   2  10     1395.46     1263.86     49.24 o 
   9   2  10        5.75       -6.44      9.82 o 
  10   2  10       15.00        5.13     12.59 o 
  11   2  10        0.03        7.34     10.79 o 
  12   2  10      187.45      145.39     19.85 o 
  13   2  10       30.89       57.31     18.66 o 
  14   2  10      365.16      296.77     71.28 o 
  15   2  10       35.33       66.45     31.85 o 
  16   2  10       35.18      126.13     65.96 o 
  17   2  10       57.11      163.70     34.49 o 
 -22   3  10       30.59       52.06     38.43 o 
 -21   3  10      117.53      237.86     64.18 o 
 -20   3  10        5.84       59.65     24.26 o 
 -19   3  10       22.89       23.58     23.58 o 
 -18   3  10       34.73       48.30     23.05 o 
 -17   3  10       33.54       38.40     21.16 o 
 -16   3  10       69.72       60.03     15.81 o 
 -15   3  10      414.98      411.97     25.11 o 
 -14   3  10        4.22       -9.10      9.10 o 
 -13   3  10     4021.12     3937.90     59.01 o 
 -12   3  10      317.37      313.08     18.65 o 
 -11   3  10       33.25       51.28     11.96 o 
 -10   3  10      329.40      302.00     23.22 o 
  -9   3  10        3.91       10.37      8.54 o 
  -8   3  10        2.26       -2.24      5.97 o 
  -7   3  10     7203.33     7371.81     76.27 o 
  -6   3  10     1982.96     1993.70     32.58 o 
  -5   3  10        0.33       12.39      5.72 o 
  -4   3  10     2505.69     2856.04     37.23 o 
  -3   3  10     6232.42     6309.43     79.22 o 
  -2   3  10     4468.65     4317.19     73.90 o 
  -1   3  10     4410.04     4590.75     54.05 o 
   0   3  10      840.05     1057.56     23.86 o 
   1   3  10       16.86       -5.32      7.88 o 
   2   3  10     5801.60     5709.42     56.21 o 
   3   3  10     3868.19     3774.79     51.40 o 
   4   3  10       18.94        7.42      8.35 o 
   5   3  10        0.20        4.66      9.19 o 
   6   3  10     2318.32     2174.39     42.62 o 
   7   3  10       25.46       46.19     12.79 o 
   8   3  10     2539.54     2331.16     46.91 o 
   9   3  10     2696.92     2380.49     55.22 o 
  10   3  10      356.53      389.96     28.98 o 
  11   3  10        5.37        7.66     11.64 o 
  12   3  10       94.28       98.33     17.45 o 
  13   3  10      678.93      623.31     61.11 o 
  14   3  10      366.85      422.11     55.11 o 
  15   3  10      428.73      596.51    126.43 o 
  16   3  10       10.26       58.41     41.19 o 
  17   3  10       40.81      171.53     58.22 o 
 -22   4  10      200.45      256.90     85.74 o 
 -21   4  10        9.10      -30.68     30.68 o 
 -20   4  10      244.19      420.13     84.17 o 
 -19   4  10      431.75      480.16     45.14 o 
 -18   4  10       28.65       40.72     17.31 o 
 -17   4  10      736.23      801.54     37.05 o 
 -16   4  10       33.12       31.65     15.23 o 
 -15   4  10       99.74       92.72     20.89 o 
 -14   4  10        2.11        2.89      9.57 o 
 -13   4  10      180.41      200.88     18.18 o 
 -12   4  10     2098.22     2050.81     37.80 o 
 -11   4  10     1032.12     1098.76     51.68 o 
 -10   4  10     1576.88     1532.46     30.12 o 
  -9   4  10       11.23       12.13      7.77 o 
  -8   4  10      581.13      599.79     19.11 o 
  -7   4  10      805.11      769.48     22.40 o 
  -6   4  10       79.60      104.92     10.56 o 
  -5   4  10     9428.14     9429.44     84.78 o 
  -4   4  10     3511.72     3669.11     65.39 o 
  -3   4  10       97.42      116.08     23.30 o 
  -2   4  10     4058.24     4323.07     64.01 o 
  -1   4  10      897.87      936.53     30.45 o 
   0   4  10     6075.69     6125.59     80.16 o 
   1   4  10     2274.33     2196.58     31.16 o 
   2   4  10     3014.56     3092.68     38.24 o 
   3   4  10     2490.72     2483.71     35.57 o 
   4   4  10      204.94      232.15     17.25 o 
   5   4  10     1190.78     1093.14     29.92 o 
   6   4  10     2754.35     2501.21     46.37 o 
   7   4  10      522.07      472.37     24.63 o 
   8   4  10       80.21       35.66     11.92 o 
   9   4  10        8.41       20.21     12.24 o 
  10   4  10     1130.98      969.03     37.05 o 
  11   4  10     1553.23     1334.28     44.76 o 
  12   4  10       34.25       49.09     13.94 o 
  13   4  10       27.94       55.64     24.88 o 
  14   4  10      166.01      133.96     36.12 o 
  15   4  10       11.54       90.58     58.52 o 
  16   4  10       56.76      183.25     37.41 o 
  17   4  10       37.87      440.21     42.01 o 
 -21   5  10       14.03       10.00     36.11 o 
 -20   5  10       80.92       78.92     53.94 o 
 -19   5  10       56.45       30.50     35.35 o 
 -18   5  10       47.96      128.71     23.47 o 
 -17   5  10       37.09       44.80     13.28 o 
 -16   5  10        0.31        8.40     11.70 o 
 -15   5  10       14.35        5.35     10.81 o 
 -14   5  10      714.81      729.97     25.93 o 
 -13   5  10      116.55      118.61     15.81 o 
 -12   5  10     3989.35     3872.01     52.77 o 
 -11   5  10     2557.85     2513.06     40.33 o 
 -10   5  10     4012.01     3917.37     49.13 o 
  -9   5  10      182.52      222.60     15.59 o 
  -8   5  10     2155.74     2179.07     32.82 o 
  -7   5  10      132.22      130.26     12.39 o 
  -6   5  10      800.32      835.71     30.94 o 
  -5   5  10      372.19      393.52     27.50 o 
  -4   5  10     2710.84     2859.22     57.34 o 
  -3   5  10     1382.76     1299.66     34.42 o 
  -2   5  10      575.22      568.94     26.93 o 
  -1   5  10     1322.79     1432.60     36.00 o 
   0   5  10      704.21      755.73     29.20 o 
   1   5  10     3943.90     4185.08     51.05 o 
   2   5  10      242.40      239.16     14.46 o 
   3   5  10      683.99      644.57     23.05 o 
   4   5  10      163.61      139.10     14.81 o 
   5   5  10      387.55      339.48     28.18 o 
   6   5  10       26.96       25.42     10.85 o 
   7   5  10      264.81      336.58     22.73 o 
   8   5  10        4.63       17.48     10.98 o 
   9   5  10      116.52      120.21     16.51 o 
  10   5  10      838.24      751.31     34.15 o 
  11   5  10     1996.85     1745.46     51.44 o 
  12   5  10       17.50       56.67     26.48 o 
  13   5  10        0.36       61.02     18.51 o 
  14   5  10      224.68      291.89     47.13 o 
  15   5  10       10.52      103.77     32.40 o 
  16   5  10       36.86      381.32    167.86 o 
 -21   6  10      288.01      434.35     63.83 o 
 -20   6  10        0.67       88.97     39.55 o 
 -19   6  10       72.90       74.96     49.99 o 
 -18   6  10        8.21       12.64     27.23 o 
 -17   6  10        0.18       26.67     28.20 o 
 -16   6  10      176.51      156.45     32.83 o 
 -15   6  10      473.10      498.75     32.51 o 
 -14   6  10        0.58        2.57     12.55 o 
 -13   6  10       89.65       74.96     14.95 o 
 -12   6  10     2104.15     2110.31     38.16 o 
 -11   6  10     1226.35     1303.71     29.41 o 
 -10   6  10     3324.55     3453.62     48.54 o 
  -9   6  10     1528.85     1606.33     30.72 o 
  -8   6  10       24.19        8.79      9.01 o 
  -7   6  10      190.12      202.05     16.27 o 
  -6   6  10      691.56      800.75     19.75 o 
  -5   6  10        2.28        5.09     16.47 o 
  -4   6  10     1208.93     1207.91     74.78 o 
  -3   6  10     1708.94     1644.22     33.96 o 
  -2   6  10      156.68      186.08     15.95 o 
  -1   6  10     3062.59     3109.07     52.83 o 
   0   6  10     3242.74     3369.73     57.78 o 
   1   6  10      900.67     1062.61     24.09 o 
   2   6  10       94.26       87.33     10.98 o 
   3   6  10      414.36      411.93     23.17 o 
   4   6  10      132.60      130.12     17.45 o 
   5   6  10      123.14      101.34     19.81 o 
   6   6  10       61.17      100.29     19.79 o 
   7   6  10      825.50      705.51     35.50 o 
   8   6  10      114.55      133.49     21.45 o 
   9   6  10      490.48      416.52     33.36 o 
  10   6  10       91.93       87.81     22.33 o 
  11   6  10     1043.01      963.98     48.12 o 
  12   6  10     1514.01     1410.83     75.62 o 
  13   6  10       96.32      119.71     33.93 o 
  14   6  10      467.34      553.38    146.04 o 
  15   6  10       10.50       80.60     46.76 o 
 -20   7  10        6.73      -24.53     72.56 o 
 -19   7  10      142.40       95.08     87.65 o 
 -18   7  10       12.07       12.53     29.01 o 
 -17   7  10      243.03      202.88     39.69 o 
 -16   7  10      364.13      426.38     46.54 o 
 -15   7  10        1.52      -18.23     28.13 o 
 -14   7  10      192.43      231.75     35.45 o 
 -13   7  10      119.16      112.07     24.74 o 
 -12   7  10     1947.66     1867.98     58.28 o 
 -11   7  10     1073.34     1064.67     50.87 o 
 -10   7  10      300.35      350.28     23.21 o 
  -9   7  10     1323.29     1424.47     47.85 o 
  -8   7  10        0.48        3.73      9.71 o 
  -7   7  10       17.71       17.65      8.47 o 
  -6   7  10      850.31      939.51     29.79 o 
  -5   7  10       82.12       67.12     21.88 o 
  -4   7  10     2313.66     2432.73     67.50 o 
  -3   7  10     2146.09     2069.57     61.67 o 
  -2   7  10       11.46        0.95     19.93 o 
  -1   7  10      428.69      455.86     37.94 o 
   0   7  10     1083.12      960.03     30.85 o 
   1   7  10       18.36       18.63     14.15 o 
   2   7  10     1353.06     1258.83     46.38 o 
   3   7  10       15.22       -3.97     15.26 o 
   4   7  10     6229.60     5900.84     78.79 o 
   5   7  10      491.99      558.33     32.57 o 
   6   7  10       33.21       33.63     17.14 o 
   7   7  10        5.52       15.09     14.78 o 
   8   7  10     6074.65     5344.17     93.99 o 
   9   7  10      368.28      397.33     32.99 o 
  10   7  10      534.90      532.69     43.66 o 
  11   7  10     1315.26     1126.33     86.00 o 
  12   7  10      265.35      347.88     82.81 o 
  13   7  10        5.06      133.88     50.49 o 
  14   7  10      466.71      737.22    143.28 o 
  15   7  10       70.07      276.37     57.83 o 
 -20   8  10       26.94      138.86    124.91 o 
 -19   8  10        0.15       28.06     39.59 o 
 -18   8  10        2.25      -23.13     25.50 o 
 -17   8  10       69.95      126.99     35.20 o 
 -16   8  10      143.02      157.07     35.07 o 
 -15   8  10        0.04       16.11     25.06 o 
 -14   8  10      252.96      276.43     40.28 o 
 -13   8  10      127.46      117.75     28.52 o 
 -12   8  10        3.50      -22.45     32.12 o 
 -11   8  10        0.01       23.41     22.97 o 
 -10   8  10     2771.16     2542.38    106.45 o 
  -9   8  10     1110.09     1090.18     53.85 o 
  -8   8  10       64.19       76.57     26.71 o 
  -7   8  10      727.08      714.65     46.82 o 
  -6   8  10        0.67       23.79     24.68 o 
  -5   8  10     1887.73     1876.43     64.17 o 
  -4   8  10       54.40       92.77     27.26 o 
  -3   8  10       65.33       42.77     33.64 o 
  -2   8  10        0.77       18.92     23.91 o 
  -1   8  10     2868.96     2719.74     73.81 o 
   0   8  10     7452.49     7273.46    124.39 o 
   1   8  10     2992.34     2922.02     78.24 o 
   2   8  10      288.41      244.31     34.48 o 
   3   8  10     2479.58     2369.20     59.44 o 
   4   8  10     5280.82     4776.06     71.36 o 
   5   8  10        4.96       28.89     14.09 o 
   6   8  10       35.98       59.39     19.62 o 
   7   8  10     2770.86     2587.35     63.57 o 
   8   8  10      348.57      335.09     30.77 o 
   9   8  10      691.66      600.86     37.91 o 
  10   8  10      597.07      657.75     45.80 o 
  11   8  10      169.34      192.54     74.11 o 
  12   8  10      238.88      459.07    109.69 o 
  13   8  10      735.15     1229.97     81.23 o 
  14   8  10      140.83      249.20     54.69 o 
 -19   9  10      134.40      188.41    133.30 o 
 -18   9  10        0.56       68.17     32.95 o 
 -17   9  10       28.74       32.57     31.79 o 
 -16   9  10       67.00      110.09     37.78 o 
 -15   9  10      212.72      219.92     39.09 o 
 -14   9  10       39.27        1.65     38.72 o 
 -13   9  10      122.80      135.05     44.60 o 
 -12   9  10      131.31      126.20     33.95 o 
 -11   9  10      493.02      482.98     44.66 o 
 -10   9  10      521.44      564.09     93.78 o 
  -9   9  10      811.07      790.05     53.32 o 
  -8   9  10        7.82      -17.66     21.58 o 
  -7   9  10      181.74      203.06     32.64 o 
  -6   9  10      517.43      515.79     45.78 o 
  -5   9  10        1.77       -9.44     25.20 o 
  -4   9  10      144.37      174.25     32.74 o 
  -3   9  10      253.85      195.90     43.13 o 
  -2   9  10     1090.78     1084.04     55.25 o 
  -1   9  10     1673.74     1509.51     60.21 o 
   0   9  10      634.03      509.85     45.14 o 
   1   9  10      302.37      273.82     36.88 o 
   2   9  10      616.53      581.73     46.13 o 
   3   9  10        4.47        5.96     20.53 o 
   4   9  10      368.96      390.91     32.62 o 
   5   9  10      546.44      678.84     50.32 o 
   6   9  10     2231.30     2156.90     73.22 o 
   7   9  10      493.54      542.38     45.83 o 
   8   9  10      904.13      848.86     50.92 o 
   9   9  10       93.71      161.26     42.89 o 
  10   9  10       38.18       62.93     35.44 o 
  11   9  10       87.72      171.25     51.41 o 
  12   9  10        8.77      171.75     52.27 o 
  13   9  10      159.15      310.29     62.50 o 
  14   9  10      329.17      771.09     69.65 o 
 -18  10  10       72.40       47.17     44.16 o 
 -17  10  10      240.12      335.47     60.13 o 
 -16  10  10      904.85      988.56     88.53 o 
 -15  10  10      123.70      153.08     55.49 o 
 -14  10  10      156.66      182.77     50.48 o 
 -13  10  10       52.54       34.54     37.62 o 
 -12  10  10       23.58        6.39     27.52 o 
 -11  10  10      479.20      426.46     44.95 o 
 -10  10  10       15.00       23.72     31.46 o 
  -9  10  10      185.21      194.21     36.03 o 
  -8  10  10       94.96      109.76     31.52 o 
  -7  10  10        2.97      -16.91     23.86 o 
  -6  10  10        0.61      -10.61     10.61 o 
  -5  10  10      208.21      251.92     37.89 o 
  -4  10  10      142.71      218.50     36.25 o 
  -3  10  10       10.59        0.05     27.45 o 
  -2  10  10      933.40      867.23     53.31 o 
  -1  10  10        2.19      -21.72     40.19 o 
   0  10  10     1206.46     1027.10     57.65 o 
   1  10  10        1.35      -23.96     26.66 o 
   2  10  10      257.99      209.62     41.58 o 
   3  10  10        6.41      -24.96     24.96 o 
   4  10  10     1738.63     1851.00     69.74 o 
   5  10  10       53.20       84.77     29.40 o 
   6  10  10     2242.18     2230.26     77.04 o 
   7  10  10     1098.60     1025.75     56.79 o 
   8  10  10        2.26        9.69     33.38 o 
   9  10  10      292.71      333.91     77.39 o 
  10  10  10        6.02       41.38     82.38 o 
  11  10  10      203.97      324.42     63.42 o 
  12  10  10        1.24      277.47     53.24 o 
  13  10  10       99.76      597.27     53.25 o 
 -17  11  10      426.01      532.72     73.81 o 
 -16  11  10      699.17      673.45     79.47 o 
 -15  11  10      263.43      305.12     58.74 o 
 -14  11  10        0.43       -2.80     38.67 o 
 -13  11  10      182.90      166.44     49.76 o 
 -12  11  10        3.72       29.10     28.92 o 
 -11  11  10      571.93      651.69     58.35 o 
 -10  11  10      132.35      207.58     38.28 o 
  -9  11  10      273.44      313.91     40.86 o 
  -8  11  10     1961.26     1839.44     70.55 o 
  -7  11  10      861.73      901.29     59.86 o 
  -6  11  10     1161.88      914.85    144.46 o 
  -5  11  10       46.70       38.15     29.61 o 
  -4  11  10      152.66      151.34     35.08 o 
  -3  11  10     2567.90     2422.98     78.21 o 
  -2  11  10      208.38      257.22     37.96 o 
  -1  11  10      385.92      397.55     46.77 o 
   0  11  10      685.67      680.65     53.12 o 
   1  11  10      358.03      346.05     43.13 o 
   2  11  10       14.33      -14.36     27.85 o 
   3  11  10      726.02      688.88     44.31 o 
   4  11  10     1079.39     1009.75     75.70 o 
   5  11  10     1338.71     1409.79     65.35 o 
   6  11  10       31.44       56.85     56.33 o 
   7  11  10      142.72      146.30     44.66 o 
   8  11  10      827.57      820.51     68.93 o 
   9  11  10       95.06      205.21     46.17 o 
  10  11  10        3.85       71.02     49.25 o 
  11  11  10        0.24      -13.06     63.15 o 
  12  11  10      202.69      788.83     72.17 o 
 -16  12  10      228.69      244.29     58.88 o 
 -15  12  10      655.07      667.62     80.40 o 
 -14  12  10      777.48      886.80     86.80 o 
 -13  12  10      144.70      117.28     48.36 o 
 -12  12  10       65.34       48.32     44.71 o 
 -11  12  10       69.27       28.71     30.53 o 
 -10  12  10      597.53      588.17     53.35 o 
  -9  12  10       38.78       65.15     33.99 o 
  -8  12  10      312.00      305.73     43.60 o 
  -7  12  10       65.07       21.47     30.89 o 
  -6  12  10       14.12        3.94     29.89 o 
  -5  12  10      574.33      611.62     52.43 o 
  -4  12  10      359.81      383.87     59.16 o 
  -3  12  10       60.16       40.35     44.93 o 
  -2  12  10      295.36      170.38     39.19 o 
  -1  12  10        1.80      -14.80     29.98 o 
   0  12  10     1776.95     1604.62     79.98 o 
   1  12  10       10.67       14.39     30.27 o 
   2  12  10      295.51      295.06     41.76 o 
   3  12  10       35.65       47.47     24.01 o 
   4  12  10        8.31       68.15     40.98 o 
   5  12  10      128.37      156.60     48.27 o 
   6  12  10      292.65      295.36     52.73 o 
   7  12  10        2.84       13.54     71.83 o 
   8  12  10        2.43       40.21     55.90 o 
   9  12  10       20.75       99.32     75.17 o 
  10  12  10       46.03      153.40     81.56 o 
  11  12  10      135.73      160.98     82.93 o 
 -15  13  10       16.00      -22.96     46.07 o 
 -14  13  10      657.14      584.45    132.50 o 
 -13  13  10      102.76      106.05     52.96 o 
 -12  13  10      792.88      894.90     86.20 o 
 -11  13  10       48.96       34.81     35.39 o 
 -10  13  10      703.07      821.05     63.71 o 
  -9  13  10      695.60      571.08     57.57 o 
  -8  13  10      116.11       63.02     38.36 o 
  -7  13  10     1111.14     1145.00    131.09 o 
  -6  13  10      242.56      201.10     41.71 o 
  -5  13  10      163.02      207.05     59.32 o 
  -4  13  10       68.13      117.97     37.55 o 
  -3  13  10        1.21      -28.67     28.67 o 
  -2  13  10      478.27      452.51     59.59 o 
  -1  13  10       18.02       16.24     32.03 o 
   0  13  10       91.25      188.39     38.95 o 
   1  13  10      708.98      730.17     57.70 o 
   2  13  10        4.21       41.13     30.20 o 
   3  13  10      545.82      637.39    112.16 o 
   4  13  10     2536.92     2754.61    150.24 o 
   5  13  10      228.79      236.13     48.95 o 
   6  13  10       38.05      114.90     78.52 o 
   7  13  10      122.59      121.33     79.96 o 
   8  13  10      252.37      155.94     87.75 o 
   9  13  10       13.48       23.95     75.96 o 
  10  13  10       47.77       37.28     74.64 o 
 -14  14  10       36.07       34.93     49.71 o 
 -13  14  10      206.53      223.06     59.88 o 
 -12  14  10       24.83       -2.87     57.04 o 
 -11  14  10      128.39       96.84     51.22 o 
 -10  14  10       20.13       32.64     67.61 o 
  -9  14  10      216.91      154.27     62.14 o 
  -8  14  10      723.22      774.04     63.48 o 
  -7  14  10      215.19      215.34     61.56 o 
  -6  14  10       62.25       27.16     35.96 o 
  -5  14  10      151.01      152.05     39.52 o 
  -4  14  10      897.03      897.96     65.65 o 
  -3  14  10      266.70      229.90     44.80 o 
  -2  14  10      175.70      176.02     42.32 o 
  -1  14  10        5.70      -10.98     36.69 o 
   0  14  10      108.90       85.75     43.18 o 
   1  14  10      368.55      332.14     57.54 o 
   2  14  10     1063.78     1001.69     78.05 o 
   3  14  10     1430.01     1606.63    146.21 o 
   4  14  10       90.59      169.90     86.01 o 
   5  14  10      995.75     1191.90    150.36 o 
   6  14  10       23.79      -64.97     64.97 o 
   7  14  10      129.12       44.16     83.90 o 
   8  14  10      228.82      142.87     89.57 o 
   9  14  10      162.12      220.76     94.63 o 
 -12  15  10       73.84      123.23     65.62 o 
 -11  15  10      764.46      878.21    114.95 o 
 -10  15  10        0.42       28.16     42.06 o 
  -9  15  10       12.27        0.63     64.72 o 
  -8  15  10      220.90      157.55     52.53 o 
  -7  15  10       49.64       35.06     41.20 o 
  -6  15  10      109.67      134.49     73.39 o 
  -5  15  10      548.66      580.29     72.72 o 
  -4  15  10       45.11        9.71     58.42 o 
  -3  15  10       57.01       32.57     43.70 o 
  -2  15  10      213.93      255.62     64.45 o 
  -1  15  10       38.70       -4.07     39.41 o 
   0  15  10       79.65      105.40    106.47 o 
   1  15  10      415.85      505.06    143.39 o 
   2  15  10      264.26      328.07    102.85 o 
   3  15  10      101.32       71.96     77.38 o 
   4  15  10     1587.42     1684.37    155.33 o 
   5  15  10       29.59      107.79     86.31 o 
   6  15  10       31.62      -12.66     76.68 o 
   7  15  10       28.48      -29.61     84.18 o 
  -9  16  10       89.46      135.38     50.54 o 
  -8  16  10      122.61      123.62     54.03 o 
  -7  16  10        2.06       36.58     46.05 o 
  -6  16  10       67.34       59.08     51.71 o 
  -5  16  10       44.61       32.02     47.35 o 
  -4  16  10       39.78       89.02     50.30 o 
  -3  16  10       47.83       31.84     67.76 o 
  -2  16  10        0.25      -40.79     40.79 o 
  -1  16  10        7.62      -15.54     25.98 o 
   0  16  10       17.12       51.85     44.98 o 
   1  16  10      202.16      311.73     59.94 o 
   2  16  10        7.87       21.81     74.90 o 
   3  16  10       61.55       88.23     83.34 o 
   4  16  10        1.43      -49.84     67.60 o 
  -4  17  10      229.58      385.47     67.25 o 
  -3  17  10      135.97      162.47     56.23 o 
  -2  17  10      145.27       56.64     61.25 o 
  -1  17  10      465.60      359.16    101.13 o 
 -22   1  11       20.05      136.03     88.02 o 
 -21   1  11       11.34       -1.88     23.63 o 
 -20   1  11        3.16       27.33     24.62 o 
 -19   1  11       39.67       31.63     26.48 o 
 -18   1  11      429.89      451.03     42.98 o 
 -17   1  11        0.55       -9.76     22.58 o 
 -16   1  11      184.07      231.26     31.17 o 
 -15   1  11      125.28       94.46     25.65 o 
 -14   1  11      115.72      106.93     24.71 o 
 -13   1  11     2323.91     2254.29     60.92 o 
 -12   1  11     4123.83     4012.87     78.39 o 
 -11   1  11     2026.50     1831.97     50.52 o 
 -10   1  11     1761.88     1732.75     46.81 o 
  -9   1  11      840.23      851.19     61.03 o 
  -8   1  11     4615.81     4625.96    111.03 o 
  -7   1  11     7283.37     7957.02    143.78 o 
  -6   1  11        2.75       48.92     11.67 o 
  -5   1  11     1146.34      995.86     50.80 o 
  -4   1  11      792.87     1022.30     50.59 o 
  -3   1  11     1044.01     1153.99     52.17 o 
  -2   1  11     2254.18     2258.15     53.56 o 
  -1   1  11       26.53       14.58      9.48 o 
   0   1  11     3174.52     3207.43     44.34 o 
   1   1  11     4385.57     4381.81     54.36 o 
   2   1  11     2273.34     2119.05     36.98 o 
   3   1  11      295.73      329.19     16.04 o 
   4   1  11       80.33       85.13     10.28 o 
   5   1  11      474.01      503.08     26.22 o 
   6   1  11     1210.90     1081.91     25.52 o 
   7   1  11      491.36      472.15     26.81 o 
   8   1  11      440.34      440.00     28.47 o 
   9   1  11      134.91      115.25     16.76 o 
  10   1  11     1496.09     1405.44     44.28 o 
  11   1  11       12.51       43.31     16.56 o 
  12   1  11      332.19      309.77     27.15 o 
  13   1  11      112.62      137.75     29.60 o 
  14   1  11      398.14      380.04     53.10 o 
  15   1  11      296.37      301.95     50.75 o 
  16   1  11      706.30      869.03     70.53 o 
  17   1  11      463.46      755.50     57.84 o 
 -22   2  11       41.16       70.26     54.37 o 
 -21   2  11        4.09       40.53     37.98 o 
 -20   2  11       23.14       43.29     34.70 o 
 -19   2  11        4.17       23.48     22.13 o 
 -18   2  11      108.84       86.38     26.66 o 
 -17   2  11      154.88      202.81     31.87 o 
 -16   2  11       67.63       43.71     21.18 o 
 -15   2  11       74.87       65.18     16.36 o 
 -14   2  11      362.68      321.97     25.99 o 
 -13   2  11     4202.71     4100.04     81.94 o 
 -12   2  11     6515.43     6692.80    105.13 o 
 -11   2  11      642.37      691.63     33.65 o 
 -10   2  11        0.89        8.64     12.04 o 
  -9   2  11     3365.53     3269.49     72.66 o 
  -8   2  11     5505.33     5403.07    120.41 o 
  -7   2  11     2605.04     2714.68     54.25 o 
  -6   2  11     3318.53     3481.08     50.68 o 
  -5   2  11      954.35      832.32     24.92 o 
  -4   2  11     1125.43     1393.26     42.18 o 
  -3   2  11     8395.31     8309.83    113.55 o 
  -2   2  11    14863.39    14846.75    138.39 o 
  -1   2  11     2066.74     1845.20     58.08 o 
   0   2  11     1643.45     1634.08     34.22 o 
   1   2  11      563.31      720.12     21.76 o 
   2   2  11     3060.39     3215.98     46.36 o 
   3   2  11     2964.24     2792.99     44.11 o 
   4   2  11      178.27      178.39     13.19 o 
   5   2  11      375.82      329.91     16.70 o 
   6   2  11       38.98       29.03     10.71 o 
   7   2  11     1891.18     1740.88     39.58 o 
   8   2  11       13.06       30.39     12.83 o 
   9   2  11      285.64      273.99     24.34 o 
  10   2  11     1139.13     1097.17     39.73 o 
  11   2  11      280.39      231.45     23.69 o 
  12   2  11      161.01      161.49     20.58 o 
  13   2  11      214.76      262.81     31.07 o 
  14   2  11      129.42      128.00     35.27 o 
  15   2  11       47.85      108.54     37.29 o 
  16   2  11        6.72      158.38     49.95 o 
 -22   3  11       97.20      160.17     58.40 o 
 -21   3  11      158.42      187.08     45.69 o 
 -20   3  11      151.89      162.04     35.21 o 
 -19   3  11       62.32       79.72     26.89 o 
 -18   3  11      110.92      139.18     30.09 o 
 -17   3  11      200.94      154.87     29.15 o 
 -16   3  11      204.94      221.62     30.56 o 
 -15   3  11        8.04       22.15     12.97 o 
 -14   3  11      434.54      370.14     26.59 o 
 -13   3  11       71.15       68.34     15.63 o 
 -12   3  11        4.31        3.09     11.30 o 
 -11   3  11       14.27        1.81     10.14 o 
 -10   3  11     3473.19     3394.22     52.24 o 
  -9   3  11       54.96       75.80     13.32 o 
  -8   3  11       50.16       78.86     11.11 o 
  -7   3  11     1587.57     1934.38     42.05 o 
  -6   3  11        0.16       16.99      6.56 o 
  -5   3  11      139.58      224.16     12.51 o 
  -4   3  11     5894.85     5738.08     62.81 o 
  -3   3  11      723.16      707.84     34.26 o 
  -2   3  11     1280.90     1263.05     22.77 o 
  -1   3  11     1110.07     1007.88     27.15 o 
   0   3  11        0.21       11.32     16.47 o 
   1   3  11      423.66      450.01     17.90 o 
   2   3  11     1885.75     1711.15     28.87 o 
   3   3  11      112.64      131.49     13.90 o 
   4   3  11      715.74      620.43     23.06 o 
   5   3  11      467.79      463.53     18.47 o 
   6   3  11       10.73       17.44     10.88 o 
   7   3  11      377.31      366.31     23.02 o 
   8   3  11       69.36       79.81     15.17 o 
   9   3  11       44.74       51.09     14.45 o 
  10   3  11      111.41      125.42     18.96 o 
  11   3  11     1013.42      930.93     37.98 o 
  12   3  11      243.74      271.45     30.29 o 
  13   3  11       29.41       70.25     17.77 o 
  14   3  11      308.84      217.65     42.30 o 
  15   3  11     1085.11     1098.74    139.05 o 
  16   3  11      176.99      271.26     45.26 o 
 -22   4  11       29.40       79.59     41.31 o 
 -21   4  11       38.67       56.87     39.06 o 
 -20   4  11      317.63      359.80     54.05 o 
 -19   4  11       15.74       73.18     34.36 o 
 -18   4  11       75.92       67.65     26.60 o 
 -17   4  11      134.77      135.58     26.67 o 
 -16   4  11        7.57       19.70     19.35 o 
 -15   4  11     1026.76      904.47     30.88 o 
 -14   4  11      962.14     1014.61     29.22 o 
 -13   4  11       34.31       38.13     13.63 o 
 -12   4  11      220.60      239.32     20.27 o 
 -11   4  11     1286.96     1243.32     33.44 o 
 -10   4  11      522.73      517.79     25.16 o 
  -9   4  11      274.79      246.38     23.81 o 
  -8   4  11       25.45       51.60     10.60 o 
  -7   4  11      702.37      762.46     23.61 o 
  -6   4  11      821.24      895.35     21.66 o 
  -5   4  11      211.85      262.92     24.06 o 
  -4   4  11     1003.05     1159.16     34.92 o 
  -3   4  11      187.26      250.15     20.97 o 
  -2   4  11     1197.99     1152.86     35.53 o 
  -1   4  11     1239.27     1280.58     35.95 o 
   0   4  11     1087.82     1053.61     23.64 o 
   1   4  11     1268.75     1314.61     29.46 o 
   2   4  11     1904.05     1953.21     30.39 o 
   3   4  11       13.57        9.07      8.99 o 
   4   4  11      909.53      889.07     27.28 o 
   5   4  11      359.18      339.93     21.45 o 
   6   4  11       28.88       37.08     10.70 o 
   7   4  11        3.56       -2.85     11.65 o 
   8   4  11      751.78      723.85     32.88 o 
   9   4  11        3.16       29.55     12.96 o 
  10   4  11       94.36      137.79     19.13 o 
  11   4  11      222.30      209.35     23.10 o 
  12   4  11      198.28      217.17     28.29 o 
  13   4  11       51.68      154.61     33.55 o 
  14   4  11      163.64      173.62     39.17 o 
  15   4  11      286.81      284.80     47.12 o 
  16   4  11        6.61      125.33     47.22 o 
 -21   5  11       33.79       65.54     46.03 o 
 -20   5  11      161.38      181.36     50.50 o 
 -19   5  11       18.09       -8.74     37.62 o 
 -18   5  11      296.35      241.41     51.56 o 
 -17   5  11       22.57       13.02     27.73 o 
 -16   5  11        1.19       25.28     14.84 o 
 -15   5  11      410.78      370.64     25.17 o 
 -14   5  11     1301.07     1305.03     33.34 o 
 -13   5  11      464.24      464.33     21.42 o 
 -12   5  11     5038.90     4921.25     60.57 o 
 -11   5  11     5757.71     5622.85     67.27 o 
 -10   5  11     5711.48     5687.57     65.68 o 
  -9   5  11     1948.72     1770.12     51.90 o 
  -8   5  11     1813.89     1734.79     45.78 o 
  -7   5  11      196.25      226.62     19.41 o 
  -6   5  11      171.36      212.34     21.37 o 
  -5   5  11     6839.75     6837.91    122.13 o 
  -4   5  11      667.16      784.46     31.03 o 
  -3   5  11     1581.33     1544.50     39.23 o 
  -2   5  11      260.87      239.79     20.44 o 
  -1   5  11       62.47       58.95     15.00 o 
   0   5  11       93.86       85.34     15.67 o 
   1   5  11      668.62      608.38     26.90 o 
   2   5  11     1485.17     1513.14     50.62 o 
   3   5  11      489.44      467.70     20.63 o 
   4   5  11       23.42       21.15     10.34 o 
   5   5  11       25.69        3.09     10.87 o 
   6   5  11     1054.13     1065.65     63.80 o 
   7   5  11     1327.09     1196.35     38.39 o 
   8   5  11      401.01      373.33     24.81 o 
   9   5  11      379.68      375.52     28.19 o 
  10   5  11      377.11      342.72     27.91 o 
  11   5  11      140.72      157.77     21.43 o 
  12   5  11      269.40      340.06     34.13 o 
  13   5  11       90.68      137.93     26.13 o 
  14   5  11        0.00       99.26     31.91 o 
  15   5  11      293.59      755.44     75.32 o 
 -21   6  11        3.24       59.96     88.13 o 
 -20   6  11       29.41       60.98     47.51 o 
 -19   6  11       35.15       77.84     41.84 o 
 -18   6  11        0.04        3.09     28.36 o 
 -17   6  11        0.02       -6.17     23.41 o 
 -16   6  11      339.49      321.87     41.74 o 
 -15   6  11      299.34      244.83     36.44 o 
 -14   6  11      333.54      362.36     31.45 o 
 -13   6  11     3953.79     3776.34    101.27 o 
 -12   6  11      129.82      143.19     42.12 o 
 -11   6  11      431.53      371.26     24.10 o 
 -10   6  11        4.77        1.92     11.77 o 
  -9   6  11     1139.16     1075.48     32.57 o 
  -8   6  11      603.86      564.94     28.89 o 
  -7   6  11        0.82        2.03     19.54 o 
  -6   6  11     1625.12     1517.34     74.07 o 
  -5   6  11      831.55      828.10     41.89 o 
  -4   6  11     1483.40     1411.54     95.17 o 
  -3   6  11     2138.71     2020.02     41.89 o 
  -2   6  11     1160.16     1174.58     44.96 o 
  -1   6  11     7317.80     7323.66     93.74 o 
   0   6  11        2.19       -3.57     11.02 o 
   1   6  11       24.88       22.08     13.71 o 
   2   6  11      314.44      307.97     22.31 o 
   3   6  11     1344.10     1316.99     42.45 o 
   4   6  11       78.23       54.66     17.31 o 
   5   6  11      148.22      158.20     22.59 o 
   6   6  11      468.01      408.16     29.04 o 
   7   6  11       27.82       36.14     17.24 o 
   8   6  11       11.82       17.01     14.37 o 
   9   6  11      560.22      554.49     37.47 o 
  10   6  11        5.06       67.19     19.16 o 
  11   6  11      165.11      190.04     98.12 o 
  12   6  11      185.37      334.23     79.62 o 
  13   6  11      159.63      286.23     56.79 o 
  14   6  11      185.86      403.04    184.84 o 
  15   6  11      373.22     1136.65     71.47 o 
 -20   7  11      124.69      168.54     59.08 o 
 -19   7  11        6.99       40.63     37.37 o 
 -18   7  11      111.12      106.38     33.76 o 
 -17   7  11      132.87       80.28     32.41 o 
 -16   7  11      121.32      200.76     39.26 o 
 -15   7  11        0.27       26.53     23.62 o 
 -14   7  11      311.56      285.31     30.43 o 
 -13   7  11       44.65       72.39     24.53 o 
 -12   7  11      105.98      148.45     27.67 o 
 -11   7  11      251.45      240.39     33.54 o 
 -10   7  11      506.22      528.48     42.13 o 
  -9   7  11      410.56      404.65     37.70 o 
  -8   7  11      235.77      265.44     33.21 o 
  -7   7  11      264.60      217.95     30.37 o 
  -6   7  11      871.97      887.07     44.88 o 
  -5   7  11      122.11      155.95     26.98 o 
  -4   7  11      239.99      200.66     52.97 o 
  -3   7  11     1348.72     1425.76     54.60 o 
  -2   7  11     1371.64     1356.08     53.55 o 
  -1   7  11     1070.38      939.50     48.61 o 
   0   7  11      117.99      119.53     28.90 o 
   1   7  11       42.16       24.19     13.55 o 
   2   7  11      454.97      530.65     26.30 o 
   3   7  11      140.40      114.36     17.56 o 
   4   7  11     1360.61     1316.45     37.71 o 
   5   7  11      144.63      174.05     25.39 o 
   6   7  11      571.41      613.85     34.66 o 
   7   7  11      824.79      790.70     38.05 o 
   8   7  11      601.57      655.42     38.15 o 
   9   7  11        1.00       40.95     17.79 o 
  10   7  11        2.89       43.17     22.85 o 
  11   7  11      948.09      883.89     62.94 o 
  12   7  11       82.84      208.08     92.13 o 
  13   7  11        0.37      336.20    187.92 o 
  15   7  11       46.78     1320.49     57.85 o 
 -20   8  11      624.37     1026.13    243.49 o 
 -19   8  11       47.43       87.40     42.06 o 
 -18   8  11       73.20       96.35     44.18 o 
 -17   8  11      724.82      865.88     67.02 o 
 -16   8  11       48.76       11.20     27.93 o 
 -15   8  11       10.44       43.24     28.58 o 
 -14   8  11       14.67        5.55     37.29 o 
 -13   8  11      990.81     1018.29     55.24 o 
 -12   8  11      407.80      393.37     53.32 o 
 -11   8  11      564.67      561.65     44.41 o 
 -10   8  11      136.36      138.13     28.91 o 
  -9   8  11      167.74      227.28     32.55 o 
  -8   8  11     2992.11     2862.04     79.74 o 
  -7   8  11      150.24      140.04     30.14 o 
  -6   8  11     1715.41     1595.02    125.85 o 
  -5   8  11        0.85        6.90     23.27 o 
  -4   8  11        5.87        2.47     23.35 o 
  -3   8  11     1099.13     1069.64     53.03 o 
  -2   8  11      785.51      758.62     56.46 o 
  -1   8  11        9.10       32.15     26.03 o 
   0   8  11      557.76      567.66     45.02 o 
   1   8  11     2875.87     2639.28     76.26 o 
   2   8  11      968.70      896.01     42.83 o 
   3   8  11     7755.71     7266.51    106.70 o 
   4   8  11      420.72      450.67     33.31 o 
   5   8  11      204.56      205.07     32.69 o 
   6   8  11        7.94       20.47     14.78 o 
   7   8  11      112.41      111.49     20.64 o 
   8   8  11      121.22      116.67     21.56 o 
   9   8  11      731.34      715.51     47.23 o 
  10   8  11        0.56       76.02     61.24 o 
  11   8  11       64.14      372.44    124.26 o 
  12   8  11        0.97      114.04     47.19 o 
  13   8  11      359.81     1129.96     71.86 o 
  14   8  11        1.48     1139.29     50.26 o 
 -19   9  11      132.82      197.25     41.48 o 
 -18   9  11        8.58       27.72     44.24 o 
 -17   9  11       29.33      -18.55     28.97 o 
 -16   9  11       77.19       76.08     63.28 o 
 -15   9  11       23.79       29.42     45.60 o 
 -14   9  11      657.24      637.68     69.81 o 
 -13   9  11       78.62      124.77     30.70 o 
 -12   9  11      576.13      580.53     48.72 o 
 -11   9  11     1172.80     1071.32     55.59 o 
 -10   9  11       43.25       64.95     27.91 o 
  -9   9  11      174.72      202.78     33.81 o 
  -8   9  11       13.61       -2.92     23.98 o 
  -7   9  11        2.67       30.27     25.95 o 
  -6   9  11      187.52      137.09     59.10 o 
  -5   9  11       88.38       87.11     28.04 o 
  -4   9  11      588.93      562.78     49.76 o 
  -3   9  11     6118.72     5813.47    212.07 o 
  -2   9  11     2184.64     2142.24     70.72 o 
  -1   9  11     1217.42     1257.93     95.08 o 
   0   9  11     6370.28     5970.86    117.07 o 
   1   9  11       55.10       55.45     27.33 o 
   2   9  11     3641.53     3389.59    154.76 o 
   3   9  11     1782.02     1572.07     52.58 o 
   4   9  11        0.97       27.47     25.06 o 
   5   9  11      763.25      602.80     48.68 o 
   6   9  11     3493.30     2944.98     85.36 o 
   7   9  11      241.82      239.94     34.41 o 
   8   9  11       46.92       79.16     39.43 o 
   9   9  11        3.19        6.62     31.80 o 
  10   9  11      273.25      209.27     58.19 o 
  11   9  11        0.05       76.30     42.64 o 
  12   9  11      420.28      458.62     81.02 o 
  13   9  11      642.37      819.52     85.59 o 
 -18  10  11        8.43       53.36     87.01 o 
 -17  10  11     1377.22     1399.57    248.85 o 
 -16  10  11      155.28      144.05     51.03 o 
 -15  10  11        0.44        7.96     46.12 o 
 -14  10  11       22.35      -10.19     38.25 o 
 -13  10  11       87.45       -1.68     38.52 o 
 -12  10  11        5.85       -9.94     44.49 o 
 -11  10  11       67.51       47.38     29.35 o 
 -10  10  11      884.51      935.66     78.91 o 
  -9  10  11       14.07       -4.45     39.07 o 
  -8  10  11     2465.97     2393.66     78.23 o 
  -7  10  11       40.10       35.32     31.69 o 
  -6  10  11      686.31      639.24     50.94 o 
  -5  10  11       26.35       28.23     27.08 o 
  -4  10  11      385.81      388.10     45.24 o 
  -3  10  11     1330.89     1305.95     72.62 o 
  -2  10  11      762.27      717.79     51.90 o 
  -1  10  11      328.46      364.89     40.53 o 
   0  10  11       14.41       10.30     34.92 o 
   1  10  11       58.77       76.94     29.09 o 
   2  10  11       19.53       53.14     28.77 o 
   3  10  11       20.85       48.03     22.98 o 
   4  10  11       47.20       69.39     28.89 o 
   5  10  11     1315.55     1276.01     67.98 o 
   6  10  11      781.31      854.89     70.72 o 
   7  10  11      639.39      741.42     89.87 o 
   8  10  11      363.00      291.48     51.14 o 
   9  10  11      984.35      832.09     70.31 o 
  10  10  11       73.73      121.62     65.85 o 
  11  10  11       31.77      217.65     56.63 o 
  12  10  11      574.82      943.74     92.14 o 
 -17  11  11       33.34       36.02     48.96 o 
 -16  11  11        0.67      -33.12     43.16 o 
 -15  11  11        0.87      -38.23     38.23 o 
 -14  11  11      388.37      413.73     64.74 o 
 -13  11  11       67.30       97.15     46.84 o 
 -12  11  11       32.15       63.31     33.65 o 
 -11  11  11        1.01       -1.03     26.47 o 
 -10  11  11     1272.20     1261.21     68.11 o 
  -9  11  11      352.21      415.86     76.57 o 
  -8  11  11        5.74       34.24     40.69 o 
  -7  11  11       48.49       33.48     67.63 o 
  -6  11  11      326.42      300.69     41.18 o 
  -5  11  11      105.49      106.05     33.72 o 
  -4  11  11       10.55        0.17     28.53 o 
  -3  11  11      314.54      343.59     51.45 o 
  -2  11  11       85.46      125.19     34.87 o 
  -1  11  11      128.82      119.29     34.80 o 
   0  11  11      115.77       97.32     33.92 o 
   1  11  11      154.84      162.50     35.86 o 
   2  11  11        8.96       10.72     22.88 o 
   3  11  11       19.53       37.88     23.96 o 
   4  11  11      220.69      287.73     47.60 o 
   5  11  11      155.55      209.49     53.25 o 
   6  11  11        0.53      -48.63     48.63 o 
   7  11  11        2.00       43.41     41.42 o 
   8  11  11        1.48       75.88     39.85 o 
   9  11  11        0.16       83.65     60.64 o 
  10  11  11      138.63      252.59     82.69 o 
  11  11  11      556.65      970.48     88.18 o 
 -16  12  11       68.22       47.01     48.22 o 
 -15  12  11      181.71      140.91     56.20 o 
 -14  12  11      198.87      197.47     56.80 o 
 -13  12  11      352.81      444.77     84.34 o 
 -12  12  11        8.47       50.87     34.42 o 
 -11  12  11      260.08      227.42     42.22 o 
 -10  12  11      684.11      663.30     56.73 o 
  -9  12  11      231.37      265.98     42.35 o 
  -8  12  11        9.38       19.70     30.63 o 
  -7  12  11        0.91      -14.72     25.97 o 
  -6  12  11      511.28      496.73     50.57 o 
  -5  12  11        0.35        8.33     30.26 o 
  -4  12  11      126.80      116.25     35.94 o 
  -3  12  11        3.72      -24.89     28.94 o 
  -2  12  11      124.47       97.44     36.12 o 
  -1  12  11      288.31      267.60     41.62 o 
   0  12  11      303.92      340.45     45.10 o 
   1  12  11      727.53      761.37     58.30 o 
   2  12  11     1753.09     1547.04     75.77 o 
   3  12  11      335.84      358.19     90.35 o 
   4  12  11       51.27      123.31     67.41 o 
   5  12  11      115.96      240.48     79.90 o 
   6  12  11      528.82      606.02     69.64 o 
   7  12  11       32.44       51.05     67.31 o 
   8  12  11      248.79      350.46     57.18 o 
   9  12  11       30.27      181.41    130.55 o 
  10  12  11        7.56       -2.71     69.95 o 
 -15  13  11      285.24      320.56     63.76 o 
 -14  13  11      465.03      406.16     70.19 o 
 -13  13  11       14.32      -47.85     84.46 o 
 -12  13  11        8.22       27.10     46.70 o 
 -11  13  11       76.08       58.24     36.17 o 
 -10  13  11      576.66      547.18     55.97 o 
  -9  13  11      908.80      947.75    117.09 o 
  -8  13  11       38.18      -40.84     40.84 o 
  -7  13  11      798.04      745.32     77.10 o 
  -6  13  11      277.28      263.12     71.23 o 
  -5  13  11      344.76      369.75     46.63 o 
  -4  13  11      631.74      633.96     56.62 o 
  -3  13  11      791.67      811.88     64.22 o 
  -2  13  11      913.53      861.67     63.11 o 
  -1  13  11      271.31      259.74     44.25 o 
   0  13  11       29.02       28.97     31.51 o 
   1  13  11      241.66      258.84     70.72 o 
   2  13  11      175.38      134.56     37.03 o 
   3  13  11      319.38      446.83     64.56 o 
   4  13  11       59.58       96.80     46.01 o 
   5  13  11     3308.43     3210.50    126.57 o 
   6  13  11      506.39      557.85     68.57 o 
   7  13  11      227.39      174.71     90.42 o 
   8  13  11       91.87       27.76     81.35 o 
   9  13  11      134.40      143.48     86.33 o 
 -13  14  11        8.75      -24.14     43.36 o 
 -12  14  11      258.73      274.08     62.65 o 
 -11  14  11        1.52      -33.18     33.18 o 
 -10  14  11       26.47       13.72     37.33 o 
  -9  14  11       43.57       48.99     38.32 o 
  -8  14  11        4.37      -17.01     35.10 o 
  -7  14  11      267.61      317.79     74.03 o 
  -6  14  11      435.68      454.97     53.52 o 
  -5  14  11       19.60      -30.13     32.22 o 
  -4  14  11       18.35      -29.99     29.99 o 
  -3  14  11       30.61       85.57     37.58 o 
  -2  14  11      356.64      381.61     59.84 o 
  -1  14  11      357.16      536.94     55.32 o 
   0  14  11      125.78      190.08     41.81 o 
   1  14  11      216.01      245.43     52.76 o 
   2  14  11      823.49      703.88    122.80 o 
   3  14  11      516.02      473.41    107.39 o 
   4  14  11     1622.19     1544.12    146.89 o 
   5  14  11      277.66      276.60     91.84 o 
   6  14  11      357.52      349.88    104.94 o 
   7  14  11      217.86      270.85     97.68 o 
   8  14  11      361.90      312.41     99.20 o 
 -11  15  11      232.67      246.04     78.47 o 
 -10  15  11        9.77       -6.67     39.98 o 
  -9  15  11        0.14       54.80     45.15 o 
  -8  15  11        8.25      -31.27     38.54 o 
  -7  15  11       13.39       -2.48     45.08 o 
  -6  15  11      130.88      158.17     51.60 o 
  -5  15  11      310.18      386.72    120.85 o 
  -4  15  11       22.51       20.09     43.90 o 
  -3  15  11      122.69      163.86     51.22 o 
  -2  15  11      249.23      325.23     57.43 o 
  -1  15  11      296.83      369.13     60.64 o 
   0  15  11      294.41      421.04     64.56 o 
   1  15  11      110.82       66.87     45.55 o 
   2  15  11       72.93      178.18     83.21 o 
   3  15  11        0.75      -10.03     69.84 o 
   4  15  11      219.67      182.38     87.80 o 
   5  15  11      322.13      322.98    105.30 o 
   6  15  11      215.93      232.31     94.44 o 
  -9  16  11      128.61       48.96     44.76 o 
  -8  16  11      171.21      279.27     92.66 o 
  -7  16  11        2.10      -40.73     40.73 o 
  -6  16  11      227.43      302.93    109.31 o 
  -5  16  11       30.11       18.91     47.64 o 
  -4  16  11      344.53      323.28     64.16 o 
  -3  16  11        3.24       57.57     46.16 o 
  -2  16  11      506.73      483.32    121.73 o 
  -1  16  11        0.04       -8.83     43.31 o 
   0  16  11       23.95        5.22     44.71 o 
   1  16  11      252.01      317.54     96.36 o 
   2  16  11      631.46      720.17    131.80 o 
   3  16  11     1165.02     1112.51    154.44 o 
 -22   0  12        0.72      102.67    100.65 o 
 -21   0  12       34.64       45.61     86.41 o 
 -20   0  12        0.27       42.53     37.64 o 
 -19   0  12       88.34      103.85     40.66 o 
 -18   0  12      467.11      425.36     60.09 o 
 -17   0  12      185.80      300.58     51.20 o 
 -16   0  12     1002.51     1124.46    107.11 o 
 -15   0  12     4239.87     4084.26    154.33 o 
 -14   0  12     4147.08     3847.57    203.77 o 
 -13   0  12        0.09       -1.10     26.13 o 
 -12   0  12     3537.02     3397.43    101.58 o 
 -11   0  12     1466.50     1407.17     64.20 o 
 -10   0  12     7129.87     6912.19    216.34 o 
  -9   0  12       33.52       24.23     47.30 o 
  -8   0  12      532.28      584.94     70.68 o 
  -7   0  12     9460.74     9605.94    240.30 o 
  -6   0  12      475.81      413.87     58.16 o 
  -5   0  12     1766.39     1756.07     91.81 o 
  -4   0  12      716.52      657.34     65.78 o 
  -3   0  12     2403.44     2367.05    100.16 o 
  -2   0  12     1136.60     1020.36     82.17 o 
  -1   0  12     1553.42     1371.01     46.89 o 
   0   0  12    10466.46    10040.67    123.72 o 
   1   0  12     1026.25      930.82     32.70 o 
   2   0  12     4743.15     4677.05     76.41 o 
   3   0  12      170.34      200.69     20.14 o 
   4   0  12     1924.58     1816.95     46.37 o 
   5   0  12     1680.62     1646.17     45.04 o 
   6   0  12       16.55       19.65     12.84 o 
   7   0  12     3619.60     3217.49     88.51 o 
   8   0  12     3142.72     2712.14     83.28 o 
   9   0  12     1887.57     1734.56     69.05 o 
  10   0  12        7.16       39.95     18.75 o 
  11   0  12       33.30       47.04     21.67 o 
  12   0  12       59.47      126.57     27.20 o 
  13   0  12      594.52      607.07     91.87 o 
  14   0  12     4480.09     3920.88    196.49 o 
  15   0  12     2096.23     1910.51    139.30 o 
  16   0  12     1317.40     1407.47    113.12 o 
 -22   1  12       95.03      149.45     46.63 o 
 -21   1  12      121.04      167.22     46.68 o 
 -20   1  12      270.18      328.84     41.38 o 
 -19   1  12      159.18      177.91     33.14 o 
 -18   1  12       38.99       54.45     24.28 o 
 -17   1  12      189.42      225.02     33.37 o 
 -16   1  12      509.64      578.38     43.26 o 
 -15   1  12      774.37      834.89     49.87 o 
 -14   1  12       37.33       67.19     21.00 o 
 -13   1  12     2766.81     2664.48     66.54 o 
 -12   1  12     2757.86     2656.42     63.72 o 
 -11   1  12       95.63       77.22     17.11 o 
 -10   1  12     1976.85     1918.87     60.15 o 
  -9   1  12      116.93      186.74     39.26 o 
  -8   1  12     2141.66     2175.37     77.13 o 
  -7   1  12       93.65       43.07     14.32 o 
  -6   1  12     1641.27     1538.40     62.99 o 
  -5   1  12      384.14      439.59     44.36 o 
  -4   1  12       92.79       71.16     27.67 o 
  -3   1  12     4228.03     3784.15     90.79 o 
  -2   1  12     2132.25     2229.57     56.53 o 
  -1   1  12     2204.40     2263.69     42.77 o 
   0   1  12       25.30       26.31      9.96 o 
   1   1  12     1153.48     1072.86     39.28 o 
   2   1  12      105.94      138.26     12.29 o 
   3   1  12      617.67      601.38     19.90 o 
   4   1  12       81.88       93.68     13.94 o 
   5   1  12       62.31       32.27     11.63 o 
   6   1  12      257.42      278.99     19.86 o 
   7   1  12       33.87       52.25     14.44 o 
   8   1  12       20.53       13.58     11.11 o 
   9   1  12      149.61      119.85     18.04 o 
  10   1  12     2674.77     2212.36     72.94 o 
  11   1  12     3049.39     2513.67     62.02 o 
  12   1  12      626.47      682.87     36.83 o 
  13   1  12       99.22      123.32     34.89 o 
  14   1  12     1613.88     1561.46     88.07 o 
  15   1  12     1437.16     1610.94     91.15 o 
  16   1  12        6.65      284.69     51.34 o 
 -22   2  12       45.32      136.40     46.74 o 
 -21   2  12       33.78      123.47     51.35 o 
 -20   2  12       41.55       88.73     30.16 o 
 -19   2  12        4.30       -9.01     21.38 o 
 -18   2  12       35.68       -0.79     22.42 o 
 -17   2  12      116.49      103.73     25.77 o 
 -16   2  12      116.42       87.07     19.14 o 
 -15   2  12        1.00       -7.43     12.03 o 
 -14   2  12       33.75       61.56     16.24 o 
 -13   2  12       34.36       47.78     18.47 o 
 -12   2  12      645.02      654.16     35.56 o 
 -11   2  12      490.36      473.35     31.06 o 
 -10   2  12      274.07      356.01     33.28 o 
  -9   2  12       14.62       24.37     32.16 o 
  -8   2  12       71.25      147.29     35.53 o 
  -7   2  12       32.51       53.89     10.06 o 
  -6   2  12       18.55       19.39      8.88 o 
  -5   2  12      315.08      244.88     16.60 o 
  -4   2  12      156.41      195.65     24.41 o 
  -3   2  12      440.77      391.22     29.82 o 
  -2   2  12     1596.26     1578.41     33.74 o 
  -1   2  12       23.87       15.56     10.80 o 
   0   2  12     1733.18     1823.15     33.71 o 
   1   2  12        1.15        1.34      9.03 o 
   2   2  12     4317.43     4143.69     55.66 o 
   3   2  12        0.54       -3.46     10.97 o 
   4   2  12       15.36       10.82      7.52 o 
   5   2  12      754.12      656.24     21.29 o 
   6   2  12        1.62       23.92     10.92 o 
   7   2  12      367.62      320.92     25.06 o 
   8   2  12      597.94      531.48     28.11 o 
   9   2  12        0.72       27.56     12.58 o 
  10   2  12      908.62      739.92     34.33 o 
  11   2  12      449.34      411.69     34.16 o 
  12   2  12      959.24      862.22     45.59 o 
  13   2  12      433.69      532.55     76.79 o 
  14   2  12      388.69      437.31     58.29 o 
  15   2  12       77.93      176.14     37.81 o 
 -22   3  12       68.53      147.39     63.47 o 
 -21   3  12        9.52       -4.71     29.72 o 
 -20   3  12        0.42       22.14     25.86 o 
 -19   3  12      457.75      477.71     62.99 o 
 -18   3  12     1095.03     1048.33     53.81 o 
 -17   3  12      138.91      145.45     27.86 o 
 -16   3  12      111.75      134.86     27.48 o 
 -15   3  12      225.22      215.92     23.23 o 
 -14   3  12        0.29        4.43     12.83 o 
 -13   3  12     1828.25     1745.54     45.47 o 
 -12   3  12     1619.10     1621.95     42.71 o 
 -11   3  12       42.56       54.28     14.92 o 
 -10   3  12       17.34       24.15     17.25 o 
  -9   3  12     1357.77     1407.26     49.81 o 
  -8   3  12     3180.35     3535.42     55.44 o 
  -7   3  12     4211.26     4389.07     60.41 o 
  -6   3  12      152.22      145.95     11.74 o 
  -5   3  12       13.80       36.22      8.75 o 
  -4   3  12        4.86        6.82      5.44 o 
  -3   3  12     1640.02     1443.54     53.55 o 
  -2   3  12     1564.62     1440.40     28.29 o 
  -1   3  12     3116.41     3150.85     45.98 o 
   0   3  12      203.10      209.04     13.82 o 
   1   3  12     1002.92      938.18     25.09 o 
   2   3  12     5704.55     5246.89     70.69 o 
   3   3  12      802.28      853.26     26.07 o 
   4   3  12      429.45      383.40     35.98 o 
   5   3  12      655.33      623.89     21.16 o 
   6   3  12      122.21      115.40     18.90 o 
   7   3  12       14.88        5.69     10.97 o 
   8   3  12       30.55       24.34     12.81 o 
   9   3  12        1.28        3.03     11.05 o 
  10   3  12      506.48      446.64     31.52 o 
  11   3  12      165.25      158.09     30.86 o 
  12   3  12      375.13      426.48     46.26 o 
  13   3  12       65.32      100.34     32.53 o 
  14   3  12      806.10      676.14    137.06 o 
  15   3  12       99.61      187.51    133.26 o 
  16   3  12       49.74      396.07    121.80 o 
 -22   4  12      555.71      696.20     83.68 o 
 -21   4  12       74.79       69.43     42.71 o 
 -20   4  12        4.65      -16.58     31.81 o 
 -19   4  12      141.89      202.85     31.69 o 
 -18   4  12      503.36      541.42     44.73 o 
 -17   4  12     1641.42     1646.02     59.82 o 
 -16   4  12      601.92      611.00     41.26 o 
 -15   4  12      224.54      222.47     23.42 o 
 -14   4  12       62.82       75.37     16.40 o 
 -13   4  12      626.15      638.71     34.31 o 
 -12   4  12      823.67      789.27     29.79 o 
 -11   4  12     1253.99     1274.88     37.67 o 
 -10   4  12      536.53      539.38     32.68 o 
  -9   4  12        3.01      -13.66     13.66 o 
  -8   4  12     3200.16     3365.58     49.14 o 
  -7   4  12     2338.37     2370.05     37.99 o 
  -6   4  12     4474.93     4498.46     55.12 o 
  -5   4  12     1867.22      646.12    130.98 o 
  -4   4  12      928.88      927.30     36.57 o 
  -3   4  12      269.48      273.19     23.45 o 
  -2   4  12      170.15      190.10     24.12 o 
  -1   4  12     1179.66     1128.28     45.47 o 
   0   4  12      328.70      375.05     16.24 o 
   1   4  12      153.92      158.02     19.14 o 
   2   4  12      986.06      931.43     22.51 o 
   3   4  12       40.38       52.93     12.36 o 
   4   4  12      574.12      529.92     23.14 o 
   5   4  12        0.25      -13.16     13.16 o 
   6   4  12      648.51      539.39     30.67 o 
   7   4  12       30.30       18.38     11.48 o 
   8   4  12      105.15      122.83     20.79 o 
   9   4  12        1.52       29.96     12.34 o 
  10   4  12      240.09      207.78     22.34 o 
  11   4  12      184.73      210.87     27.49 o 
  12   4  12        2.63       40.38     26.78 o 
  13   4  12      489.16      488.48     58.68 o 
  14   4  12      161.68      225.05     48.74 o 
  15   4  12       60.96      257.33     50.56 o 
 -21   5  12       78.79      111.94     48.10 o 
 -20   5  12        5.24        8.64     55.92 o 
 -19   5  12       81.88      114.77     44.43 o 
 -18   5  12       20.57      -13.84     34.07 o 
 -17   5  12       69.02      -11.35     38.33 o 
 -16   5  12      267.79      270.62     49.76 o 
 -15   5  12       23.29       51.94     18.36 o 
 -14   5  12     2884.25     2909.43     54.93 o 
 -13   5  12      338.87      345.09     23.68 o 
 -12   5  12      859.76      845.35     33.05 o 
 -11   5  12       10.29       17.87     24.79 o 
 -10   5  12       81.38       85.08     23.48 o 
  -9   5  12      533.44      579.05     34.16 o 
  -8   5  12       10.15       20.76     16.91 o 
  -7   5  12      128.02      163.57     21.28 o 
  -6   5  12      100.55       72.19     26.10 o 
  -5   5  12       90.57      137.12     24.66 o 
  -4   5  12      222.58      276.87     23.59 o 
  -3   5  12       45.71       35.57     15.75 o 
  -2   5  12     3455.67     3258.73     58.49 o 
  -1   5  12      122.58      137.81     19.11 o 
   0   5  12      676.12      613.17     35.56 o 
   1   5  12       13.62       -4.45     16.29 o 
   2   5  12      319.71      353.02     27.62 o 
   3   5  12       63.53       50.27     11.61 o 
   4   5  12      493.75      553.39     23.54 o 
   5   5  12       76.65       81.62     13.18 o 
   6   5  12       89.53       62.80     13.31 o 
   7   5  12      223.02      249.42     20.95 o 
   8   5  12      655.20      579.69     28.30 o 
   9   5  12       21.62       29.93     12.36 o 
  10   5  12       55.98       80.14     16.67 o 
  11   5  12        2.08       63.76     27.70 o 
  12   5  12      191.67      200.82     55.83 o 
  13   5  12       52.33      128.25     80.87 o 
  14   5  12      300.40      477.18    138.45 o 
 -21   6  12      142.28      272.04     58.86 o 
 -20   6  12       10.44      -46.92     63.61 o 
 -19   6  12       22.07       17.59     43.15 o 
 -18   6  12      931.70      867.14    112.15 o 
 -17   6  12      401.28      422.65     55.29 o 
 -16   6  12      815.02      816.87     55.03 o 
 -15   6  12      354.03      338.27     41.24 o 
 -14   6  12       66.59       78.17     22.21 o 
 -13   6  12       91.85      127.09     26.61 o 
 -12   6  12      471.58      490.93     41.52 o 
 -11   6  12        2.80       17.36     18.13 o 
 -10   6  12     1166.52     1150.70     51.56 o 
  -9   6  12      494.44      526.78     41.64 o 
  -8   6  12       87.38      100.10     31.51 o 
  -7   6  12      461.28      494.82     38.78 o 
  -6   6  12     2390.23     2443.35    136.09 o 
  -5   6  12      253.33      232.36     29.65 o 
  -4   6  12      154.83      167.05     26.08 o 
  -3   6  12        5.17        4.15     16.29 o 
  -2   6  12      420.54      451.72     35.08 o 
  -1   6  12      747.17      709.95     30.17 o 
   0   6  12       28.82       -0.65     12.90 o 
   1   6  12       30.52       66.89     19.64 o 
   2   6  12      133.72      142.09     27.79 o 
   3   6  12      160.73      157.29     22.07 o 
   4   6  12      828.59      774.76     36.14 o 
   5   6  12      153.40      122.40     20.65 o 
   6   6  12      112.16      101.95     20.00 o 
   7   6  12      526.33      425.65     32.76 o 
   8   6  12       13.53        9.95     17.92 o 
   9   6  12      294.05      238.16     35.90 o 
  10   6  12       81.24      115.27     31.27 o 
  11   6  12       90.06       90.71     31.61 o 
  12   6  12       10.18      114.54     58.74 o 
  13   6  12      215.26      399.18    110.76 o 
  14   6  12       28.00      652.73     53.14 o 
 -20   7  12      708.74      809.69    119.49 o 
 -19   7  12      111.96      166.63     48.27 o 
 -18   7  12     1740.81     1840.74    125.84 o 
 -17   7  12       22.99       38.96     28.19 o 
 -16   7  12        4.69        3.26     27.78 o 
 -15   7  12      235.24      260.18     38.49 o 
 -14   7  12       15.44       25.66     20.60 o 
 -13   7  12      914.39      956.73     63.73 o 
 -12   7  12     1086.92      979.66     52.29 o 
 -11   7  12     1684.82     1476.48     60.20 o 
 -10   7  12     1567.59     1630.65     61.58 o 
  -9   7  12     3353.04     3331.34     84.80 o 
  -8   7  12     2699.13     2559.62     72.93 o 
  -7   7  12     1137.36     1029.86     51.45 o 
  -6   7  12     2612.84     2387.76     85.98 o 
  -5   7  12     1841.02     1791.69     75.07 o 
  -4   7  12     1700.97     1744.34     96.88 o 
  -3   7  12       60.05       90.87     25.37 o 
  -2   7  12     5218.39     4833.71     97.20 o 
  -1   7  12      824.12      719.37     45.65 o 
   0   7  12      659.83      690.47     46.06 o 
   1   7  12      149.08      140.55     29.12 o 
   2   7  12      908.93      821.11     37.25 o 
   3   7  12     1167.98     1095.43     35.91 o 
   4   7  12      382.46      306.43     27.84 o 
   5   7  12      151.93      143.42     21.74 o 
   6   7  12      318.88      387.62     31.58 o 
   7   7  12       13.38       53.46     17.79 o 
   8   7  12      789.61      690.72     39.90 o 
   9   7  12     1335.80     1379.22     72.55 o 
  10   7  12      138.30      267.12     72.97 o 
  11   7  12     1727.70     1741.80    180.26 o 
  12   7  12       13.92       96.03     48.45 o 
  13   7  12      214.62      744.27     61.63 o 
 -20   8  12       47.79       60.89     97.63 o 
 -19   8  12       53.26       68.25     33.43 o 
 -18   8  12        1.25       30.14     28.18 o 
 -17   8  12      601.24      711.42     60.68 o 
 -16   8  12      210.53      177.24     49.03 o 
 -15   8  12      219.14      245.99     51.63 o 
 -14   8  12     1329.73     1322.02     60.83 o 
 -13   8  12      151.08      182.25     31.22 o 
 -12   8  12      349.31      375.02     39.55 o 
 -11   8  12     1440.52     1556.43     63.07 o 
 -10   8  12      154.69      126.34     30.29 o 
  -9   8  12       74.90      117.04     28.00 o 
  -8   8  12        1.09        6.16     22.16 o 
  -7   8  12     1182.09     1252.64     55.20 o 
  -6   8  12       72.62      108.49     28.11 o 
  -5   8  12     2297.55     2129.33     68.66 o 
  -4   8  12     1103.93     1100.89     66.14 o 
  -3   8  12     4731.02     4576.83     98.73 o 
  -2   8  12     7248.83     6748.42    122.01 o 
  -1   8  12     2520.80     2462.76     73.70 o 
   0   8  12     2560.19     2595.83     97.35 o 
   1   8  12     4665.92     4183.02     94.95 o 
   2   8  12      660.68      607.65     38.59 o 
   3   8  12       78.23       62.90     21.64 o 
   4   8  12       38.57       64.22     26.45 o 
   5   8  12      337.85      271.36     36.23 o 
   6   8  12     2616.80     2334.55     76.84 o 
   7   8  12       68.42       76.21     26.90 o 
   8   8  12      555.24      717.14     69.38 o 
   9   8  12      450.24      507.79     67.29 o 
  10   8  12       35.48      118.88     52.60 o 
  11   8  12       19.79      175.49     56.94 o 
 -19   9  12       29.97       28.14     43.05 o 
 -18   9  12      212.03      154.39     53.75 o 
 -17   9  12      139.12      139.12     50.76 o 
 -16   9  12       99.07      103.68     48.17 o 
 -15   9  12      121.31       68.92     43.81 o 
 -14   9  12      197.30      162.37     46.79 o 
 -13   9  12        3.39       34.65     25.95 o 
 -12   9  12      317.71      346.85     41.46 o 
 -11   9  12      757.38      735.96     53.13 o 
 -10   9  12      349.86      330.09     39.83 o 
  -9   9  12      630.65      634.94     49.34 o 
  -8   9  12       73.39       58.51     27.19 o 
  -7   9  12        0.11        3.20     25.85 o 
  -6   9  12      642.25      535.01     45.68 o 
  -5   9  12      738.08      765.40     52.46 o 
  -4   9  12     1172.05     1037.05     67.50 o 
  -3   9  12      249.73      255.75     36.74 o 
  -2   9  12      286.33      290.39     36.92 o 
  -1   9  12       13.96       38.34     25.88 o 
   0   9  12      324.74      372.59     41.03 o 
   1   9  12      927.53     1077.83     58.35 o 
   2   9  12      239.27      310.18     32.14 o 
   3   9  12       96.10       83.34     22.82 o 
   4   9  12       63.28       66.35     28.20 o 
   5   9  12      149.19      166.27     33.22 o 
   6   9  12      198.45      140.90     36.16 o 
   7   9  12      345.68      338.15     53.69 o 
   8   9  12      160.68      201.94     51.03 o 
   9   9  12      596.10      575.07     67.91 o 
  10   9  12       14.19      102.54     50.92 o 
  11   9  12       82.16       99.76     50.22 o 
  12   9  12      174.00      249.40     60.76 o 
 -18  10  12      191.57      141.62     53.30 o 
 -17  10  12      133.20      104.16     84.80 o 
 -16  10  12      100.70      162.65     51.03 o 
 -15  10  12      649.66      722.26     78.15 o 
 -14  10  12       24.20       23.04     45.80 o 
 -13  10  12       84.38      109.19     32.03 o 
 -12  10  12       10.91       19.99     27.07 o 
 -11  10  12      459.90      421.40     46.39 o 
 -10  10  12      108.11       88.17     31.35 o 
  -9  10  12     1007.03      966.67     56.17 o 
  -8  10  12      245.95      248.53     38.67 o 
  -7  10  12       35.16       22.25     24.43 o 
  -6  10  12      698.54      705.82     51.98 o 
  -5  10  12        8.28       29.64     27.34 o 
  -4  10  12       65.57       43.61     38.43 o 
  -3  10  12       99.09      106.60     31.25 o 
  -2  10  12        5.74       27.18     38.49 o 
  -1  10  12      230.77      288.47     39.40 o 
   0  10  12      987.68      976.53     56.52 o 
   1  10  12      110.24      100.58     32.28 o 
   2  10  12     1534.11     1446.86     53.59 o 
   3  10  12        0.07       22.78     23.45 o 
   4  10  12      308.66      311.32     41.05 o 
   5  10  12     1411.81     1258.57     62.83 o 
   6  10  12        9.99       52.16     74.06 o 
   7  10  12        4.56       51.11     49.93 o 
   8  10  12       64.22       22.30     49.92 o 
   9  10  12       99.34      163.12     45.60 o 
  10  10  12      170.09      154.52     56.10 o 
  11  10  12        2.71      213.22     54.90 o 
 -17  11  12      424.66      391.72    139.15 o 
 -16  11  12        3.67       -6.21     44.21 o 
 -15  11  12        8.88        1.43     42.74 o 
 -14  11  12       71.51       52.87     44.31 o 
 -13  11  12      197.99      235.43     54.08 o 
 -12  11  12      603.50      543.17     52.07 o 
 -11  11  12      607.98      525.99     77.29 o 
 -10  11  12      110.20      153.94     35.81 o 
  -9  11  12      264.05      268.65     41.29 o 
  -8  11  12     1180.69     1037.38     62.25 o 
  -7  11  12       13.66      -16.86     25.91 o 
  -6  11  12        9.23      -25.37     26.17 o 
  -5  11  12      404.99      411.74     46.35 o 
  -4  11  12      103.36      136.01     34.88 o 
  -3  11  12     3506.57     3141.07    136.48 o 
  -2  11  12      989.36      939.42     61.42 o 
  -1  11  12      319.80      333.05     43.14 o 
   0  11  12      103.87      103.38     36.05 o 
   1  11  12      312.19      282.45     41.05 o 
   2  11  12     1081.67     1040.05     53.27 o 
   3  11  12      928.87      897.14     61.94 o 
   4  11  12      372.16      452.88     63.61 o 
   5  11  12      197.95      210.56     50.47 o 
   6  11  12      391.17      450.99     63.56 o 
   7  11  12       53.97      105.69     40.52 o 
   8  11  12       46.42       94.56     41.50 o 
   9  11  12      239.36      307.67     91.82 o 
  10  11  12      244.39      376.87    200.94 o 
 -16  12  12      142.19       77.22     52.74 o 
 -15  12  12        2.96      -17.14     41.26 o 
 -14  12  12      231.61      213.67    111.05 o 
 -13  12  12        3.80      -38.32     38.32 o 
 -12  12  12        1.99       13.60     29.79 o 
 -11  12  12       80.83      118.70     36.62 o 
 -10  12  12      112.31      162.15     40.06 o 
  -9  12  12       45.39        9.74     42.30 o 
  -8  12  12      455.93      396.50     48.55 o 
  -7  12  12       10.39      -10.55     36.75 o 
  -6  12  12      157.32      158.53     38.41 o 
  -5  12  12       32.51       51.70     31.92 o 
  -4  12  12       63.68       54.67     32.08 o 
  -3  12  12      556.56      580.24     63.61 o 
  -2  12  12      898.32      799.80     60.23 o 
  -1  12  12       14.30       15.71     30.86 o 
   0  12  12      124.44      133.34     35.49 o 
   1  12  12       27.61       35.96     30.37 o 
   2  12  12       66.93       53.11     31.20 o 
   3  12  12      161.63      242.43     53.75 o 
   4  12  12      913.53      942.77     85.21 o 
   5  12  12      855.12      930.23     85.25 o 
   6  12  12     1778.76     1700.67     98.49 o 
   7  12  12        2.55      128.64     59.04 o 
   8  12  12       95.42       91.94    108.41 o 
   9  12  12       53.22      240.49    135.13 o 
  10  12  12      310.71      969.66     81.31 o 
 -15  13  12      177.37      174.68     58.89 o 
 -14  13  12        2.70        3.86     79.08 o 
 -13  13  12       51.62       44.42     59.00 o 
 -12  13  12       34.36        0.20     36.69 o 
 -11  13  12       66.34      103.38     39.19 o 
 -10  13  12        2.82      -39.60     39.60 o 
  -9  13  12      150.85       59.21     50.34 o 
  -8  13  12       57.40       24.70     37.99 o 
  -7  13  12      105.29       62.23     41.89 o 
  -6  13  12      114.05      105.61     37.83 o 
  -5  13  12      463.13      444.75     60.59 o 
  -4  13  12      387.45      396.29     48.67 o 
  -3  13  12      356.36      343.77     44.95 o 
  -2  13  12      479.89      477.09     52.13 o 
  -1  13  12        0.48       28.67     31.47 o 
   0  13  12      474.46      547.98     53.63 o 
   1  13  12      141.32      173.66     39.15 o 
   2  13  12       56.09       45.59     76.66 o 
   3  13  12       73.12      134.43     52.74 o 
   4  13  12        0.51       22.56     41.17 o 
   5  13  12       17.89       94.26    109.68 o 
   6  13  12        6.62      249.16    125.33 o 
   7  13  12        7.80      123.73    153.47 o 
   8  13  12        2.98       84.23     77.37 o 
   9  13  12        3.02      -63.20     63.20 o 
 -13  14  12       20.07      -19.36     73.74 o 
 -12  14  12      126.01       96.28     53.73 o 
 -11  14  12       72.89      194.24     81.91 o 
 -10  14  12      103.18       58.53     60.41 o 
  -9  14  12       69.62        0.80     49.87 o 
  -8  14  12      129.92      112.81     86.32 o 
  -7  14  12       53.53       15.42     37.01 o 
  -6  14  12      242.07      173.52     43.77 o 
  -5  14  12      234.72      249.66     46.55 o 
  -4  14  12       91.80       81.77     38.59 o 
  -3  14  12      485.89      400.27     62.31 o 
  -2  14  12      851.67      906.01     67.55 o 
  -1  14  12        2.66        8.40     48.88 o 
   0  14  12      103.52      147.48     69.92 o 
   1  14  12      137.40       68.26     36.02 o 
   2  14  12      183.86      256.81     90.01 o 
   3  14  12       48.96       35.64     73.92 o 
   4  14  12      606.91      481.53    107.29 o 
   5  14  12      226.09      254.33     94.82 o 
   6  14  12     1140.03     1105.19    151.02 o 
   7  14  12      223.06      279.39     97.66 o 
 -11  15  12      361.97      388.65     55.42 o 
 -10  15  12       24.48       -5.70     38.45 o 
  -9  15  12       16.59      -17.12     67.80 o 
  -8  15  12       59.80        1.93     35.11 o 
  -7  15  12      160.29      212.17     57.35 o 
  -6  15  12      225.48      261.74     55.31 o 
  -5  15  12       36.29      108.36     54.11 o 
  -4  15  12        1.01       -0.84     41.91 o 
  -3  15  12      396.75      373.02     64.39 o 
  -2  15  12      412.64      425.30     80.75 o 
  -1  15  12       89.79      110.51    120.84 o 
   0  15  12      357.93      492.64    139.79 o 
   1  15  12      249.57      378.64     89.88 o 
   2  15  12        8.50      -39.16     62.93 o 
   3  15  12      503.90      464.66    114.45 o 
   4  15  12      256.62       79.21     80.04 o 
   5  15  12      829.03      669.52    128.24 o 
  -8  16  12       48.96       48.28     47.28 o 
  -7  16  12       49.06       62.74     50.70 o 
  -6  16  12       17.23       96.42     51.48 o 
  -5  16  12       38.64       54.10     49.15 o 
  -4  16  12      208.51      241.13     57.74 o 
  -3  16  12       39.77        6.71     43.44 o 
  -2  16  12       80.33      174.52     70.61 o 
  -1  16  12       39.89       74.63     49.52 o 
   0  16  12      401.12      387.88     64.95 o 
   1  16  12      144.44      166.37     83.37 o 
   2  16  12      211.90      412.08    109.28 o 
 -22   1  13      179.18      362.57    101.38 o 
 -21   1  13      244.10      221.66     46.75 o 
 -20   1  13      139.70      158.47     34.60 o 
 -19   1  13       37.07       21.32     24.20 o 
 -18   1  13      437.80      437.66     42.80 o 
 -17   1  13       42.67       80.24     26.64 o 
 -16   1  13      745.55      759.26     43.31 o 
 -15   1  13     1257.40     1341.19     51.76 o 
 -14   1  13      393.95      401.72     35.20 o 
 -13   1  13       71.40       56.53     19.55 o 
 -12   1  13     5852.89     5881.31     99.16 o 
 -11   1  13      314.50      226.03     45.70 o 
 -10   1  13      114.37      130.32     40.35 o 
  -9   1  13     3792.37     3885.96    107.40 o 
  -8   1  13       40.38       22.88     33.64 o 
  -7   1  13       62.62       89.55     34.06 o 
  -6   1  13     2422.26     2385.30    115.56 o 
  -5   1  13     1115.31     1172.76     89.82 o 
  -4   1  13      291.25      298.39     38.46 o 
  -3   1  13     1963.72     1936.39     54.72 o 
  -2   1  13     3852.61     3950.82     59.81 o 
  -1   1  13      458.62      463.55     23.01 o 
   0   1  13     1616.74     1465.50     31.92 o 
   1   1  13      260.68      300.75     18.18 o 
   2   1  13        8.80       11.82      9.71 o 
   3   1  13     2816.24     2594.02     40.29 o 
   4   1  13      139.53      128.97     12.87 o 
   5   1  13        6.47        5.13      7.94 o 
   6   1  13     1669.16     1348.26     39.84 o 
   7   1  13       71.12       74.13     17.94 o 
   8   1  13        3.53       34.95     12.33 o 
   9   1  13        2.29       17.20     11.60 o 
  10   1  13     1051.02      929.07     55.22 o 
  11   1  13     2107.25     1850.40     53.73 o 
  12   1  13     2089.62     1874.51     67.22 o 
  13   1  13      170.54      185.60     40.74 o 
  14   1  13      652.02      658.54     71.68 o 
  15   1  13      100.50      233.01     36.13 o 
 -22   2  13       52.20      343.65    191.78 o 
 -21   2  13       33.66      126.16     30.63 o 
 -20   2  13       11.63       54.12     25.99 o 
 -19   2  13      961.61      901.68     53.13 o 
 -18   2  13      202.76      189.42     32.66 o 
 -17   2  13      183.35      214.00     31.60 o 
 -16   2  13       57.43       42.49     19.04 o 
 -15   2  13     5679.20     5569.25     88.69 o 
 -14   2  13    11747.97    11461.18    135.24 o 
 -13   2  13     3352.75     3329.21     73.82 o 
 -12   2  13     3775.68     3726.72     89.56 o 
 -11   2  13       30.02       51.93     36.64 o 
 -10   2  13      677.87      710.39     59.45 o 
  -9   2  13     2897.74     2995.39     94.12 o 
  -8   2  13     3743.18     3688.88     78.87 o 
  -7   2  13      652.96      720.08     43.74 o 
  -6   2  13       75.87       63.51     13.85 o 
  -5   2  13       42.89       19.23     17.73 o 
  -4   2  13     2487.96     2439.64     59.74 o 
  -3   2  13       53.92       47.20     11.89 o 
  -2   2  13     3066.79     3169.50     49.82 o 
  -1   2  13      754.87      629.66     23.55 o 
   0   2  13     1621.34     1666.72     33.45 o 
   1   2  13      404.46      388.43     19.43 o 
   2   2  13      916.96      859.09     26.26 o 
   3   2  13       45.49       40.80     13.72 o 
   4   2  13        3.17       17.14      8.33 o 
   5   2  13      726.64      590.73     21.90 o 
   6   2  13      378.47      364.48     23.07 o 
   7   2  13     1756.40     1377.46     41.49 o 
   8   2  13       24.26       20.29     11.50 o 
   9   2  13     1843.63     1527.49     46.63 o 
  10   2  13       19.22       53.07     13.31 o 
  11   2  13     1311.59     1246.88     44.44 o 
  12   2  13     2685.93     2420.65    106.81 o 
  13   2  13      444.53      497.39     60.22 o 
  14   2  13       21.65      117.68     35.50 o 
  15   2  13      271.09      309.56     44.15 o 
 -22   3  13      458.44      542.98     98.37 o 
 -21   3  13       27.17       61.16     34.45 o 
 -20   3  13      236.58      363.69     41.20 o 
 -19   3  13       47.85       93.34     27.19 o 
 -18   3  13      121.97      118.79     28.41 o 
 -17   3  13        0.71       13.10     22.23 o 
 -16   3  13      195.94      259.56     26.23 o 
 -15   3  13      965.15     1009.01     39.16 o 
 -14   3  13      762.36      775.81     39.42 o 
 -13   3  13      115.85      148.14     25.23 o 
 -12   3  13      316.71      299.99     27.33 o 
 -11   3  13      747.09      718.15     43.02 o 
 -10   3  13     1424.52     1457.15     54.24 o 
  -9   3  13      915.59      924.44     44.15 o 
  -8   3  13        6.22       33.06      8.70 o 
  -7   3  13      446.23      485.45     20.42 o 
  -6   3  13     2454.55     2535.05     45.72 o 
  -5   3  13        5.75       15.13     17.39 o 
  -4   3  13      411.97      355.47     24.21 o 
  -3   3  13       15.63       21.06     12.41 o 
  -2   3  13       36.22       46.79      8.18 o 
  -1   3  13      388.04      312.48     35.08 o 
   0   3  13     1694.79     1644.60     35.65 o 
   1   3  13     1935.96     1695.52     34.00 o 
   2   3  13      280.91      271.47     17.25 o 
   3   3  13       10.42       -3.87      8.47 o 
   4   3  13      132.26      113.66     14.38 o 
   5   3  13        1.03        3.64      9.67 o 
   6   3  13      202.35      163.01     17.98 o 
   7   3  13      113.64       94.53     15.23 o 
   8   3  13      510.13      434.74     29.64 o 
   9   3  13      108.63      125.31     21.81 o 
  10   3  13      237.74      240.51     24.30 o 
  11   3  13     1213.19     1129.04     61.43 o 
  12   3  13      199.36      224.56     28.22 o 
  13   3  13      102.86      118.72     34.87 o 
  14   3  13      309.75      361.60     53.03 o 
  15   3  13      198.77      277.16     65.16 o 
 -21   4  13        1.93       57.92     43.85 o 
 -20   4  13        1.24       20.19     36.41 o 
 -19   4  13       95.16       82.89     41.10 o 
 -18   4  13      185.61      221.52     36.66 o 
 -17   4  13        0.72       19.48     19.94 o 
 -16   4  13       11.90       36.37     19.98 o 
 -15   4  13      131.70      153.44     21.44 o 
 -14   4  13      476.54      507.55     31.61 o 
 -13   4  13      226.08      204.96     24.84 o 
 -12   4  13      309.12      323.44     27.47 o 
 -11   4  13        0.90       -2.53     29.89 o 
 -10   4  13      129.12      124.80     21.63 o 
  -9   4  13        2.42        6.06     13.48 o 
  -8   4  13      670.12      702.57     34.41 o 
  -7   4  13      152.67      194.42     22.75 o 
  -6   4  13      588.91      604.77     30.32 o 
  -5   4  13       21.58       -0.75     15.95 o 
  -4   4  13      552.55      562.21     35.06 o 
  -3   4  13        4.57       77.69     32.84 o 
  -2   4  13     1601.02     1388.11     50.57 o 
  -1   4  13        0.55       -6.08     11.86 o 
   0   4  13        3.59       -8.99      8.99 o 
   1   4  13     1111.64      982.92     25.65 o 
   2   4  13     1930.65     1853.44     37.11 o 
   3   4  13       80.31      100.57     13.72 o 
   4   4  13       44.21       72.31     13.41 o 
   5   4  13      746.41      672.31     26.48 o 
   6   4  13       20.21        7.72     10.17 o 
   7   4  13      115.27      107.58     15.62 o 
   8   4  13     1428.41     1272.80     41.54 o 
   9   4  13       59.76       86.72     16.72 o 
  10   4  13        6.88       45.09     12.46 o 
  11   4  13      500.14      494.76     57.28 o 
  12   4  13      747.16      713.63     70.59 o 
  13   4  13      442.42      522.97    113.64 o 
  14   4  13       50.84      111.35     48.34 o 
  15   4  13       46.08      165.94     58.88 o 
 -21   5  13       36.54       16.83     81.94 o 
 -20   5  13      434.87      452.08     69.40 o 
 -19   5  13       34.17       10.35     36.45 o 
 -18   5  13        0.41        5.60     31.13 o 
 -17   5  13      328.78      393.66     61.86 o 
 -16   5  13      456.62      470.93     63.92 o 
 -15   5  13      348.11      388.28     38.03 o 
 -14   5  13      453.21      463.67     40.86 o 
 -13   5  13        0.56      -17.10     17.10 o 
 -12   5  13      544.44      575.90     35.82 o 
 -11   5  13      967.99      975.55     41.81 o 
 -10   5  13      331.59      363.46     31.03 o 
  -9   5  13      641.13      587.56     33.60 o 
  -8   5  13      426.93      400.68     29.83 o 
  -7   5  13       56.12       60.31     18.50 o 
  -6   5  13      548.56      474.07     34.01 o 
  -5   5  13      126.54      165.10     20.46 o 
  -4   5  13     2018.08     2063.37     50.03 o 
  -3   5  13        2.48       -5.57     14.40 o 
  -2   5  13      379.74      399.45     27.19 o 
  -1   5  13       89.28      106.58     22.38 o 
   0   5  13     2311.65     2273.82     62.92 o 
   1   5  13      123.56      122.02     20.68 o 
   2   5  13       50.39       24.19     16.52 o 
   3   5  13      228.05      204.88     24.84 o 
   4   5  13       91.10      152.93     24.06 o 
   5   5  13      622.31      563.23     34.15 o 
   6   5  13      290.76      255.51     26.50 o 
   7   5  13       34.73       57.15     17.29 o 
   8   5  13       78.53       58.85     20.33 o 
   9   5  13        3.44       37.26     17.47 o 
  10   5  13       33.69       74.19     30.94 o 
  11   5  13       11.03       71.88     27.47 o 
  12   5  13      101.20      192.43     38.57 o 
  13   5  13        1.86       89.63     49.89 o 
 -21   6  13       76.19      191.31     52.85 o 
 -20   6  13       59.37       65.08     47.18 o 
 -19   6  13      435.42      425.40     66.02 o 
 -18   6  13       23.93       -6.00     31.57 o 
 -17   6  13       11.03      -11.97     52.90 o 
 -16   6  13      130.60      144.59     33.03 o 
 -15   6  13      711.31      768.46     48.90 o 
 -14   6  13      649.82      691.22     45.98 o 
 -13   6  13      297.95      293.00     34.80 o 
 -12   6  13      216.50      241.02     33.03 o 
 -11   6  13        1.26      -14.07     16.78 o 
 -10   6  13     3148.16     3273.56     83.20 o 
  -9   6  13        0.34       19.98     19.61 o 
  -8   6  13       11.93      -17.88     17.88 o 
  -7   6  13     3434.37     3269.86    107.13 o 
  -6   6  13     1430.84     1509.36     71.36 o 
  -5   6  13     2249.84     2161.02     83.63 o 
  -4   6  13      372.80      321.01     33.83 o 
  -3   6  13      286.86      294.26     33.11 o 
  -2   6  13     1829.32     1895.54     46.13 o 
  -1   6  13     2113.91     1914.73     51.45 o 
   0   6  13      148.17      165.25     22.19 o 
   1   6  13       11.54        1.74     17.35 o 
   2   6  13      677.11      580.27     33.16 o 
   3   6  13      747.93      683.02     35.84 o 
   4   6  13        4.33       33.63     15.92 o 
   5   6  13       31.58       32.80     15.96 o 
   6   6  13      334.20      307.35     28.47 o 
   7   6  13        4.85       24.04     16.46 o 
   8   6  13        1.49       28.12     17.75 o 
   9   6  13      157.51      139.79     24.48 o 
  10   6  13       38.79      135.19     31.11 o 
  11   6  13       22.21      158.39     61.62 o 
  12   6  13      170.09      274.92    123.39 o 
  13   6  13      325.76      362.50     48.28 o 
 -20   7  13      102.13      210.03     85.87 o 
 -19   7  13      125.88       57.63     45.29 o 
 -18   7  13       38.74       90.83     32.70 o 
 -17   7  13        8.90       14.90     38.63 o 
 -16   7  13       85.68       94.71    123.18 o 
 -15   7  13       22.93       52.94     47.90 o 
 -14   7  13      687.32      714.31     48.23 o 
 -13   7  13     1288.98     1275.20     57.19 o 
 -12   7  13       17.37        5.32     21.79 o 
 -11   7  13      168.84      142.72     29.27 o 
 -10   7  13     2187.62     2243.68     70.88 o 
  -9   7  13     1288.87     1311.89     66.27 o 
  -8   7  13     4449.95     4107.88     93.16 o 
  -7   7  13     1409.42     1299.73     55.84 o 
  -6   7  13     1229.98     1104.96     77.40 o 
  -5   7  13     1358.09     1275.03     72.11 o 
  -4   7  13       31.51       26.20     22.52 o 
  -3   7  13      503.02      541.18     44.20 o 
  -2   7  13      315.85      298.30     34.99 o 
  -1   7  13      169.44      145.92     31.68 o 
   0   7  13      139.93       99.65     28.19 o 
   1   7  13      241.33      280.56     34.79 o 
   2   7  13      160.89      167.96     31.42 o 
   3   7  13      174.28      167.53     25.93 o 
   4   7  13       60.82       60.53     16.98 o 
   5   7  13     2624.33     2208.47     58.90 o 
   6   7  13      281.94      281.85     28.08 o 
   7   7  13      683.99      736.37     40.72 o 
   8   7  13      203.01      231.35     26.95 o 
   9   7  13      272.39      349.96     52.50 o 
  10   7  13      957.11     1028.08    117.89 o 
  11   7  13       76.64      243.61     84.63 o 
  12   7  13      141.12      738.88     51.40 o 
  13   7  13        6.09      112.46     47.76 o 
 -20   8  13       10.94       15.57     93.15 o 
 -19   8  13       12.54       13.21    104.55 o 
 -18   8  13       25.27       63.48     89.38 o 
 -17   8  13       67.03        5.42     41.03 o 
 -16   8  13        0.00      -12.42     36.82 o 
 -15   8  13        0.10        9.43     37.94 o 
 -14   8  13        2.36       45.21     24.50 o 
 -13   8  13        0.40       34.90     24.48 o 
 -12   8  13     1335.72     1254.60     59.50 o 
 -11   8  13       55.94       41.77     23.91 o 
 -10   8  13     1799.47     1781.18     65.61 o 
  -9   8  13        5.63       15.58     22.42 o 
  -8   8  13        3.82       28.60     24.49 o 
  -7   8  13      178.31      209.79     32.01 o 
  -6   8  13       93.27       72.56     26.69 o 
  -5   8  13      669.47      657.81     48.86 o 
  -4   8  13      303.29      263.51     47.69 o 
  -3   8  13     6508.15     5987.82    129.89 o 
  -2   8  13     3918.06     3457.29     86.36 o 
  -1   8  13      681.04      661.69     55.73 o 
   0   8  13       20.37        7.45     30.35 o 
   1   8  13      169.02      214.93     33.45 o 
   2   8  13      247.25      200.22     28.16 o 
   3   8  13     1684.47     1546.29     51.44 o 
   4   8  13      983.97      866.47     71.31 o 
   5   8  13      169.84      257.56     36.51 o 
   6   8  13        4.18       58.33     25.33 o 
   7   8  13      306.04      307.36     37.89 o 
   8   8  13      513.13      474.62     60.85 o 
   9   8  13      114.22      137.98     58.55 o 
  10   8  13        1.43       71.69     52.22 o 
  11   8  13      173.09      221.90     67.99 o 
  12   8  13      302.25      418.28     81.01 o 
  13   8  13      124.15      305.66     63.11 o 
 -19   9  13      168.56      189.55     58.67 o 
 -18   9  13      174.92      166.14     59.98 o 
 -17   9  13        9.43       31.26     43.64 o 
 -16   9  13      916.77     1089.21    107.69 o 
 -15   9  13       67.68       39.34     42.71 o 
 -14   9  13      178.43      188.57     35.28 o 
 -13   9  13      578.38      694.46     54.28 o 
 -12   9  13      728.93      823.55     55.27 o 
 -11   9  13      119.73      109.18     30.58 o 
 -10   9  13       44.80        4.67     37.42 o 
  -9   9  13        3.52       -6.48     23.60 o 
  -8   9  13       70.30      107.89     30.47 o 
  -7   9  13       13.39      -10.88     10.88 o 
  -6   9  13       86.86       64.96     28.29 o 
  -5   9  13      136.42      130.23     29.76 o 
  -4   9  13     1008.22      903.81    100.48 o 
  -3   9  13      280.06      354.50     39.80 o 
  -2   9  13       77.67       69.91     30.86 o 
  -1   9  13      110.81      122.41     30.92 o 
   0   9  13     3868.84     3414.21     90.27 o 
   1   9  13     1264.42     1140.88     58.95 o 
   2   9  13      450.44      536.03     39.01 o 
   3   9  13     1085.86      973.73     50.09 o 
   4   9  13     2311.34     2148.43     86.03 o 
   5   9  13     1158.28     1070.12     57.93 o 
   6   9  13      458.08      525.37     64.17 o 
   7   9  13      122.48      105.51     40.42 o 
   8   9  13       99.74      183.09     45.90 o 
   9   9  13      531.65      414.00     60.97 o 
  10   9  13      166.83      138.79     56.10 o 
  11   9  13       55.56      144.94     48.31 o 
 -18  10  13      115.42       81.48     56.41 o 
 -17  10  13       18.18       -1.78     53.82 o 
 -16  10  13        0.50        9.36     41.44 o 
 -15  10  13        0.48      -27.81     39.29 o 
 -14  10  13       65.20       65.89     42.81 o 
 -13  10  13      569.16      608.04     53.22 o 
 -12  10  13      740.70      752.22     57.86 o 
 -11  10  13      339.73      291.76     41.45 o 
 -10  10  13        0.41       28.33     28.28 o 
  -9  10  13      272.43      301.23     41.58 o 
  -8  10  13      104.89      126.66     32.37 o 
  -7  10  13      414.95      391.21     55.12 o 
  -6  10  13      269.14      296.60     54.28 o 
  -5  10  13      301.38      287.36     39.03 o 
  -4  10  13      212.13      177.93     66.92 o 
  -3  10  13      589.83      584.67     50.16 o 
  -2  10  13     1071.18     1055.93     56.92 o 
  -1  10  13       60.16       87.78     30.63 o 
   0  10  13     2689.68     2591.67     81.81 o 
   1  10  13       10.08        7.95     26.29 o 
   2  10  13       21.70       13.06     21.79 o 
   3  10  13       13.86        4.56     28.39 o 
   4  10  13      153.98      189.11     35.82 o 
   5  10  13        1.10       36.99     39.62 o 
   6  10  13       86.82      138.80     44.36 o 
   7  10  13       86.70      133.84     45.47 o 
   8  10  13      228.68      246.44     52.43 o 
   9  10  13       91.35      122.63     62.56 o 
  10  10  13        0.12      124.75     49.50 o 
  11  10  13       54.13      302.05     56.57 o 
 -17  11  13        0.61      -44.91     44.91 o 
 -16  11  13        0.00      -40.30     40.30 o 
 -15  11  13        2.13      -18.70     41.70 o 
 -14  11  13       65.67       81.76     45.74 o 
 -13  11  13       16.53        4.19     29.53 o 
 -12  11  13        3.90       28.13     44.97 o 
 -11  11  13      403.42      394.58     47.53 o 
 -10  11  13      544.09      591.73     53.59 o 
  -9  11  13      223.49      234.20     40.08 o 
  -8  11  13      115.38       80.31     31.93 o 
  -7  11  13       51.38      135.24     35.73 o 
  -6  11  13      150.56      165.14     35.95 o 
  -5  11  13      196.40      207.71     38.32 o 
  -4  11  13      175.32      161.43     35.71 o 
  -3  11  13      995.15      985.96     59.34 o 
  -2  11  13      345.55      301.58     41.85 o 
  -1  11  13       43.62       83.02     32.23 o 
   0  11  13      149.47      166.60     37.54 o 
   1  11  13      290.54      337.08     42.66 o 
   2  11  13      160.99      134.72     29.17 o 
   3  11  13       95.71       74.21     45.68 o 
   4  11  13     1118.15     1098.09     87.16 o 
   5  11  13     1984.72     1840.65     99.59 o 
   6  11  13      245.04      254.89     53.53 o 
   7  11  13       28.67       45.13     39.48 o 
   8  11  13       92.37      136.74     61.76 o 
   9  11  13        3.37      102.14     38.01 o 
  10  11  13      173.33      316.56     58.77 o 
 -16  12  13        0.45      -42.88     42.88 o 
 -15  12  13        0.19      -43.90     69.76 o 
 -14  12  13      981.77      953.54     90.79 o 
 -13  12  13       60.42      -16.42     40.26 o 
 -12  12  13       25.11       -0.62     31.83 o 
 -11  12  13        2.53       12.38     31.41 o 
 -10  12  13      251.58      263.99     44.33 o 
  -9  12  13       20.95      -27.86     27.86 o 
  -8  12  13      678.52      643.12     64.35 o 
  -7  12  13       50.98      -13.65     45.97 o 
  -6  12  13       14.93       20.74     49.42 o 
  -5  12  13       86.26      117.79     36.53 o 
  -4  12  13      164.85      177.54     38.54 o 
  -3  12  13      232.46      226.48     42.73 o 
  -2  12  13        0.01       -4.94     29.26 o 
  -1  12  13        5.83       -5.68     29.16 o 
   0  12  13      482.56      589.79     53.89 o 
   1  12  13      523.67      594.63     53.48 o 
   2  12  13       14.50       57.93     57.83 o 
   3  12  13      693.57      666.20     75.98 o 
   4  12  13     1554.03     1485.43    154.21 o 
   5  12  13      734.08      847.71     84.13 o 
   6  12  13     1223.48     1192.24     90.26 o 
   7  12  13      106.40      167.38    150.73 o 
   8  12  13       13.97      169.33     46.77 o 
   9  12  13        0.01      127.35     78.34 o 
 -14  13  13       61.35      108.86     53.48 o 
 -13  13  13        7.16      -37.46     43.28 o 
 -12  13  13       11.04       13.02     33.29 o 
 -11  13  13      434.05      515.27     57.36 o 
 -10  13  13      295.41      226.34     59.22 o 
  -9  13  13      244.66      321.31     47.98 o 
  -8  13  13       34.50        0.33     34.35 o 
  -7  13  13      399.66      446.51     50.21 o 
  -6  13  13      149.64      183.66     41.32 o 
  -5  13  13       45.25       56.30     55.30 o 
  -4  13  13     1180.43     1207.67     68.56 o 
  -3  13  13       66.00       42.46     29.23 o 
  -2  13  13      114.38      176.47     40.78 o 
  -1  13  13      808.00      992.36     75.82 o 
   0  13  13      262.40      315.05     49.67 o 
   1  13  13       88.15      134.77     37.74 o 
   2  13  13       12.75       66.27     61.81 o 
   3  13  13      490.83      597.99     74.47 o 
   4  13  13        1.67       85.54     49.08 o 
   5  13  13      421.85      643.53     73.12 o 
   6  13  13       34.34      158.27     47.78 o 
   7  13  13        4.29      -20.06     70.95 o 
   8  13  13        1.21       68.62     79.36 o 
 -13  14  13       13.97      -41.15     41.74 o 
 -12  14  13        8.78      -51.74     61.04 o 
 -11  14  13       13.12        0.05     39.34 o 
 -10  14  13       32.76       11.35     36.99 o 
  -9  14  13        3.35      -29.19     29.19 o 
  -8  14  13        1.45      -24.18     29.57 o 
  -7  14  13       50.21       69.82     62.30 o 
  -6  14  13        1.88       12.50     90.06 o 
  -5  14  13      486.46      487.83     63.84 o 
  -4  14  13      141.38      144.45     43.00 o 
  -3  14  13       37.80       38.45     22.51 o 
  -2  14  13      895.18     1020.87     72.80 o 
  -1  14  13      108.81      194.07     43.21 o 
   0  14  13      212.07      164.78     41.40 o 
   1  14  13      135.06      215.45     78.22 o 
   2  14  13        0.02       58.83    122.54 o 
   3  14  13       24.11      120.79     95.50 o 
   4  14  13      547.11      675.12    125.07 o 
   5  14  13       18.96       37.48     71.18 o 
   6  14  13      179.09      227.31     88.00 o 
 -10  15  13        9.50      -18.28     35.65 o 
  -9  15  13        7.57       10.31     40.27 o 
  -8  15  13      191.78      264.13     50.46 o 
  -7  15  13       46.15       33.31     67.13 o 
  -6  15  13      108.05       96.45     43.51 o 
  -5  15  13       28.88      -22.81     36.19 o 
  -4  15  13     1870.72     1938.75    169.98 o 
  -3  15  13       16.53      -11.91     78.69 o 
  -2  15  13      114.61      111.82     49.10 o 
  -1  15  13        2.41       -7.43     49.63 o 
   0  15  13       47.56       82.47     61.07 o 
   1  15  13       11.67      171.84     87.63 o 
   2  15  13        3.85      -14.18     65.67 o 
   3  15  13       24.36       25.19     69.02 o 
   4  15  13      142.20      126.32     84.34 o 
  -7  16  13        3.27       99.89     51.23 o 
  -6  16  13      201.36      129.94     58.21 o 
  -5  16  13      310.50      293.29     66.88 o 
  -4  16  13      156.28      268.18     59.80 o 
  -3  16  13      237.80      182.68     64.96 o 
  -2  16  13      318.48      267.00     65.82 o 
  -1  16  13        7.96       30.62     46.95 o 
   0  16  13       53.40       34.38     78.03 o 
 -22   0  14      618.34     1455.53     96.90 o 
 -21   0  14      200.79      239.80     52.43 o 
 -20   0  14      436.91      445.44     64.62 o 
 -19   0  14      222.83      179.13     46.55 o 
 -18   0  14       70.62       32.33     33.96 o 
 -17   0  14     1235.43     1181.44     73.77 o 
 -16   0  14        0.95        6.57     25.73 o 
 -15   0  14     1800.36     1828.33     82.70 o 
 -14   0  14     3018.87     2936.93    103.05 o 
 -13   0  14      259.46      264.33     42.22 o 
 -12   0  14      965.38      997.52    102.61 o 
 -11   0  14       43.62      -41.67     52.90 o 
 -10   0  14       10.11       -0.02     52.12 o 
  -9   0  14     1568.11     1385.64     98.00 o 
  -8   0  14     8680.74     8954.44    239.86 o 
  -7   0  14     2279.05     2456.50    120.91 o 
  -6   0  14       55.40       47.04     49.46 o 
  -5   0  14     2098.97     2140.96    104.02 o 
  -4   0  14     2126.75     2001.28    108.56 o 
  -3   0  14      431.15      454.52     68.09 o 
  -2   0  14     6006.06     5586.30    180.84 o 
  -1   0  14      536.59      411.70     27.42 o 
   0   0  14     5599.35     5021.78     82.93 o 
   1   0  14      491.94      439.63     26.90 o 
   2   0  14      374.65      251.19     23.53 o 
   3   0  14     3218.45     2974.46     63.16 o 
   4   0  14        9.97       28.68     13.25 o 
   5   0  14      107.02       81.36     16.41 o 
   6   0  14     2837.75     2345.18     76.52 o 
   7   0  14     4278.62     3473.51     95.97 o 
   8   0  14     6410.80     5472.32    128.41 o 
   9   0  14     2155.12     1922.53     74.23 o 
  10   0  14      163.37      229.64     45.53 o 
  11   0  14      740.15      863.91     52.79 o 
  12   0  14      239.21      328.69     71.93 o 
  13   0  14     1220.82     1124.57    107.77 o 
  14   0  14     1416.86     1317.35    118.48 o 
  15   0  14       87.48      306.25     50.12 o 
 -22   1  14       96.78      646.67     62.83 o 
 -21   1  14        0.06      121.51     64.41 o 
 -20   1  14      942.87      972.01     55.03 o 
 -19   1  14      419.86      524.09     58.22 o 
 -18   1  14        2.88       61.35     24.42 o 
 -17   1  14     1276.86     1222.84     53.89 o 
 -16   1  14      263.62      305.51     34.30 o 
 -15   1  14      987.38      919.08     46.40 o 
 -14   1  14     1307.16     1298.01     49.86 o 
 -13   1  14       31.43       57.30     24.34 o 
 -12   1  14      463.42      508.90     58.82 o 
 -11   1  14     1507.64     1507.55     83.60 o 
 -10   1  14      401.60      408.47     51.38 o 
  -9   1  14      110.39      167.90     40.79 o 
  -8   1  14      149.89      153.71     40.84 o 
  -7   1  14      367.77      389.05     71.71 o 
  -6   1  14      653.09      632.03     78.24 o 
  -5   1  14     2563.72     2551.55     83.21 o 
  -4   1  14      348.30      383.42     44.39 o 
  -3   1  14      270.68      261.41     28.89 o 
  -2   1  14      124.32       86.57     17.17 o 
  -1   1  14        0.02       11.14     10.17 o 
   0   1  14     3253.61     3084.01     48.08 o 
   1   1  14        4.77       -0.79      7.97 o 
   2   1  14      712.86      628.21     21.56 o 
   3   1  14     1519.61     1492.40     31.61 o 
   4   1  14        1.09       -7.92      7.92 o 
   5   1  14     3453.62     3078.95     46.74 o 
   6   1  14     3211.10     2861.66     91.50 o 
   7   1  14      282.46      256.35     23.14 o 
   8   1  14     1543.28     1407.86     44.14 o 
   9   1  14     1515.48     1337.00     44.13 o 
  10   1  14       36.64      110.50     21.36 o 
  11   1  14       13.00       57.60     29.23 o 
  12   1  14      127.43      184.46     39.73 o 
  13   1  14      913.97     1016.14     74.15 o 
  14   1  14       96.40      234.76     40.74 o 
  15   1  14        0.06      448.10     49.35 o 
 -22   2  14        7.32      141.92     94.07 o 
 -21   2  14       27.72      -10.64     31.17 o 
 -20   2  14        5.30       43.52     42.41 o 
 -19   2  14      274.30      362.41     44.49 o 
 -18   2  14       65.73       52.46     25.48 o 
 -17   2  14       24.22       29.99     16.60 o 
 -16   2  14      503.85      540.54     34.06 o 
 -15   2  14      881.21      899.52     38.38 o 
 -14   2  14     2597.38     2607.13     58.66 o 
 -13   2  14     2110.17     2067.10     56.98 o 
 -12   2  14      357.84      351.93     53.86 o 
 -11   2  14       75.26       50.22     38.76 o 
 -10   2  14      650.85      763.58     63.31 o 
  -9   2  14      418.64      434.48     41.65 o 
  -8   2  14      910.79      959.02     45.40 o 
  -7   2  14       14.42        7.14      6.88 o 
  -6   2  14       80.21      133.21     14.19 o 
  -5   2  14        0.88       -1.34     22.12 o 
  -4   2  14       45.50       38.14     34.15 o 
  -3   2  14      547.78      542.22     23.11 o 
  -2   2  14       37.56       11.09     14.84 o 
  -1   2  14      888.58      858.61     28.22 o 
   0   2  14     4013.98     3713.48     53.02 o 
   1   2  14      428.15      408.59     20.67 o 
   2   2  14      461.93      358.75     30.45 o 
   3   2  14      437.24      430.58     19.76 o 
   4   2  14      175.10      189.00     15.48 o 
   5   2  14      741.02      737.84     28.97 o 
   6   2  14     2955.09     2561.30     49.64 o 
   7   2  14     4008.87     3764.96     71.17 o 
   8   2  14     3576.86     3109.32     69.69 o 
   9   2  14      708.07      580.45     31.10 o 
  10   2  14       67.85      122.88     27.91 o 
  11   2  14      166.41      234.34     36.11 o 
  12   2  14       93.38      149.50     34.16 o 
  13   2  14       18.19       46.15     26.60 o 
  14   2  14       52.92      216.01     36.98 o 
  15   2  14       93.53      711.53     58.78 o 
 -22   3  14       10.56      188.07     98.47 o 
 -21   3  14       11.39       34.39     36.53 o 
 -20   3  14      325.41      445.57     56.24 o 
 -19   3  14      533.25      658.87     56.51 o 
 -18   3  14      404.09      457.93     42.08 o 
 -17   3  14      318.86      421.82     41.86 o 
 -16   3  14      583.22      592.49     36.65 o 
 -15   3  14     1252.52     1169.69     41.55 o 
 -14   3  14       15.26        0.06     15.77 o 
 -13   3  14     1372.32     1388.48     56.89 o 
 -12   3  14      880.28      911.32     48.37 o 
 -11   3  14       16.97       32.42     22.70 o 
 -10   3  14        0.18       12.32     17.13 o 
  -9   3  14      448.20      409.57     36.30 o 
  -8   3  14        1.91       -8.11     15.50 o 
  -7   3  14        5.67        4.10     15.95 o 
  -6   3  14     3682.68     3770.58     79.18 o 
  -5   3  14       16.95       11.46      9.20 o 
  -4   3  14     1478.45     1468.22     22.98 o 
  -3   3  14      213.95      210.08     15.67 o 
  -2   3  14     5340.45     4951.61     80.63 o 
  -1   3  14       51.15       64.80     20.35 o 
   0   3  14      257.96      213.31     14.81 o 
   1   3  14     3705.00     3599.12     52.55 o 
   2   3  14     1750.84     1614.73     35.67 o 
   3   3  14      580.55      526.24     36.42 o 
   4   3  14     5267.38     4920.34     60.90 o 
   5   3  14      492.49      465.01     27.02 o 
   6   3  14     1512.59     1352.49     36.72 o 
   7   3  14       38.12       69.31     14.62 o 
   8   3  14     2697.11     2249.11     55.73 o 
   9   3  14     1454.60     1343.97     44.42 o 
  10   3  14      512.40      498.04     30.85 o 
  11   3  14      114.07      136.29     37.75 o 
  12   3  14      101.36      216.16     40.85 o 
  13   3  14       22.99      136.98     36.21 o 
  14   3  14     1012.30     1317.33     80.98 o 
 -21   4  14      537.55      589.06     77.78 o 
 -20   4  14      369.18      430.63     67.33 o 
 -19   4  14        3.01      -14.04     40.63 o 
 -18   4  14       82.64      134.88     45.76 o 
 -17   4  14      414.08      485.38     53.21 o 
 -16   4  14      371.41      413.81     33.82 o 
 -15   4  14       18.84        6.74     26.14 o 
 -14   4  14       26.70       49.10     17.77 o 
 -13   4  14      248.45      272.85     33.93 o 
 -12   4  14      136.13      145.62     28.53 o 
 -11   4  14     1445.13     1406.42     55.62 o 
 -10   4  14        9.03        8.45     16.44 o 
  -9   4  14        0.42       -2.85     16.38 o 
  -8   4  14       30.41       21.52     17.69 o 
  -7   4  14      912.35      873.34     44.21 o 
  -6   4  14       29.49       45.77     13.54 o 
  -5   4  14       67.01       82.55     22.88 o 
  -4   4  14      342.20      362.99     32.81 o 
  -3   4  14      852.87      814.04     52.84 o 
  -2   4  14      405.25      407.25     34.90 o 
  -1   4  14      243.99      246.21     29.63 o 
   0   4  14      525.14      531.09     38.58 o 
   1   4  14     1123.74     1013.57     27.11 o 
   2   4  14        4.73       -2.91      7.57 o 
   3   4  14      428.27      422.96     23.43 o 
   4   4  14     1420.01     1204.13     33.30 o 
   5   4  14      297.21      259.11     20.31 o 
   6   4  14      632.89      692.24     49.37 o 
   7   4  14      700.39      610.26     35.92 o 
   8   4  14     1612.73     1266.77     54.19 o 
   9   4  14       64.62       98.10     21.70 o 
  10   4  14       34.94       69.22     27.50 o 
  11   4  14     1214.60     1165.64     74.23 o 
  12   4  14      660.21      860.02     96.97 o 
  13   4  14      638.58      729.50     63.27 o 
 -21   5  14       16.46       36.21     45.17 o 
 -20   5  14      177.59      226.46     83.42 o 
 -19   5  14      110.56       81.90     46.36 o 
 -18   5  14      121.26      224.82     55.88 o 
 -17   5  14     1715.62     1643.28     95.66 o 
 -16   5  14      966.63     1088.20     67.04 o 
 -15   5  14     1264.30     1148.33     68.56 o 
 -14   5  14       34.27       35.27     64.53 o 
 -13   5  14      799.44      808.36     58.58 o 
 -12   5  14      313.30      364.25     37.65 o 
 -11   5  14       81.10       32.86     19.87 o 
 -10   5  14     2223.64     2159.56     72.80 o 
  -9   5  14      780.37      783.71     38.96 o 
  -8   5  14      522.84      550.50     35.27 o 
  -7   5  14        0.06       10.42     15.53 o 
  -6   5  14        5.29       -0.13     10.45 o 
  -5   5  14      372.11      400.32     29.84 o 
  -4   5  14      253.60      183.97     27.65 o 
  -3   5  14        1.20       11.02     17.65 o 
  -2   5  14        2.39       18.50     17.70 o 
  -1   5  14      135.72      100.76     23.47 o 
   0   5  14      535.08      498.71     38.33 o 
   1   5  14      182.19      189.66     24.13 o 
   2   5  14     2239.23     2059.70     54.15 o 
   3   5  14     1045.58      993.56     40.11 o 
   4   5  14      530.86      534.99     42.23 o 
   5   5  14        4.23       12.78     14.78 o 
   6   5  14       74.08       97.15     19.77 o 
   7   5  14      798.15      719.00     39.63 o 
   8   5  14      239.72      301.40     45.04 o 
   9   5  14        0.34       44.86     26.19 o 
  10   5  14       60.08       85.96     37.88 o 
  11   5  14      475.27      542.10     61.64 o 
  12   5  14        2.33      124.00     92.78 o 
  13   5  14      692.67      890.54     66.67 o 
  14   5  14        0.19       57.05     45.56 o 
 -21   6  14        0.26        4.62    119.74 o 
 -20   6  14        4.91       21.96     46.19 o 
 -19   6  14        0.08        9.80     40.83 o 
 -18   6  14       34.77       47.46     37.93 o 
 -17   6  14     1090.18     1039.97    140.91 o 
 -16   6  14      295.28      356.94     92.87 o 
 -15   6  14      458.99      513.68     44.70 o 
 -14   6  14      231.23      256.25     34.07 o 
 -13   6  14        6.81       -5.85     23.68 o 
 -12   6  14      751.55      754.46     47.96 o 
 -11   6  14     2212.09     2308.48     72.29 o 
 -10   6  14     1006.86      882.99     50.24 o 
  -9   6  14     1017.36     1008.46     51.06 o 
  -8   6  14       98.67       61.23     23.96 o 
  -7   6  14     3557.66     3403.50    137.15 o 
  -6   6  14      817.91      826.39     62.08 o 
  -5   6  14       15.46       -2.81     18.25 o 
  -4   6  14      426.51      371.74     48.29 o 
  -3   6  14       44.05        2.65     22.95 o 
  -2   6  14       73.61       47.10     23.42 o 
  -1   6  14     1156.30     1028.93     65.78 o 
   0   6  14       47.15       17.72     18.26 o 
   1   6  14        0.91       -8.00     15.88 o 
   2   6  14      774.89      705.49     35.30 o 
   3   6  14       33.05       32.53     16.69 o 
   4   6  14      476.11      542.85     33.34 o 
   5   6  14      125.66      107.55     20.21 o 
   6   6  14      151.63      149.31     23.10 o 
   7   6  14      630.02      534.64     35.33 o 
   8   6  14       78.03      109.39     22.22 o 
   9   6  14       12.91      110.01     54.25 o 
  10   6  14        0.34       67.71     61.23 o 
  11   6  14      238.81      596.62     63.46 o 
  12   6  14      158.68      567.34    247.25 o 
  13   6  14        7.15      143.63     55.15 o 
 -20   7  14      230.42       87.59     90.81 o 
 -19   7  14      480.29      541.98    123.37 o 
 -18   7  14      992.69      780.90    134.45 o 
 -17   7  14      520.93      503.96     82.19 o 
 -16   7  14       48.09       69.57     43.41 o 
 -15   7  14        1.10        3.26     20.31 o 
 -14   7  14      113.25      144.43     31.15 o 
 -13   7  14       48.91       10.64     33.21 o 
 -12   7  14     2356.80     2234.19     74.55 o 
 -11   7  14      426.51      461.28     42.31 o 
 -10   7  14      557.91      663.16     46.26 o 
  -9   7  14      243.44      261.24     33.83 o 
  -8   7  14     2714.81     2655.76     76.59 o 
  -7   7  14     5504.54     5034.78    440.17 o 
  -6   7  14     3464.61     3279.23     84.14 o 
  -5   7  14      863.75      807.94     46.64 o 
  -4   7  14     1323.21     1266.86     81.97 o 
  -3   7  14        0.71       -7.60     21.06 o 
  -2   7  14      494.18      550.47     44.44 o 
  -1   7  14      493.19      392.41     39.21 o 
   0   7  14     1550.90     1420.17     60.13 o 
   1   7  14        0.10        7.46     25.11 o 
   2   7  14     1103.09     1064.57     55.27 o 
   3   7  14        4.47       31.06     24.05 o 
   4   7  14      164.20      185.06     31.64 o 
   5   7  14      788.18      799.18     38.68 o 
   6   7  14      258.46      323.10     30.19 o 
   7   7  14      481.95      468.08     33.43 o 
   8   7  14      700.06      775.64     48.96 o 
   9   7  14      307.69      559.40    126.27 o 
  10   7  14      194.64      629.16     53.43 o 
  11   7  14      491.75      854.18    198.90 o 
  12   7  14       46.38      243.88     60.11 o 
  13   7  14        6.53      105.77     52.01 o 
 -19   8  14        7.32       -1.44     87.91 o 
 -18   8  14      403.99      489.60     69.17 o 
 -17   8  14       33.14       74.70     47.22 o 
 -16   8  14        9.77       -5.56     45.98 o 
 -15   8  14      505.12      480.07     62.74 o 
 -14   8  14      267.72      266.31     38.29 o 
 -13   8  14       43.44       41.51     26.54 o 
 -12   8  14       68.70       58.61     26.76 o 
 -11   8  14      121.70      127.32     31.19 o 
 -10   8  14     2530.87     2546.57     79.21 o 
  -9   8  14      664.32      633.95     48.90 o 
  -8   8  14      562.88      645.29     48.30 o 
  -7   8  14     1170.99     1070.63     68.00 o 
  -6   8  14       89.15      123.60     53.56 o 
  -5   8  14      204.16      162.04     42.66 o 
  -4   8  14      315.33      318.59     37.06 o 
  -3   8  14     1042.95     1034.13     56.41 o 
  -2   8  14       29.26       36.97     25.98 o 
  -1   8  14       54.27        2.15     22.89 o 
   0   8  14      518.82      439.82     41.75 o 
   1   8  14     5147.05     4311.90    113.49 o 
   2   8  14      888.21      791.42     54.80 o 
   3   8  14       65.63       38.81     43.41 o 
   4   8  14     1981.86     1712.79     66.70 o 
   5   8  14      495.04      532.72     61.46 o 
   6   8  14      477.54      476.88     44.94 o 
   7   8  14      243.18      299.93     54.04 o 
   8   8  14      150.91      159.08     43.50 o 
   9   8  14        0.02       87.40     52.77 o 
  10   8  14        0.54       76.14     47.55 o 
  11   8  14      566.51      618.39    101.04 o 
  12   8  14       37.82      202.18     60.40 o 
 -19   9  14        9.04       25.29     45.57 o 
 -18   9  14        1.25      -39.86     42.29 o 
 -17   9  14      141.38       87.39     50.31 o 
 -16   9  14      149.82      136.71     50.51 o 
 -15   9  14       94.78      144.02     48.29 o 
 -14   9  14        4.27       22.16     24.93 o 
 -13   9  14       48.76       20.03     25.66 o 
 -12   9  14        6.25       36.76     30.49 o 
 -11   9  14       79.62       91.05     30.55 o 
 -10   9  14       57.44      126.74     31.91 o 
  -9   9  14      198.88      180.49     33.52 o 
  -8   9  14        1.08       35.04     24.44 o 
  -7   9  14      102.30      114.91     29.96 o 
  -6   9  14      210.44      275.40     38.17 o 
  -5   9  14      309.57      177.71     40.44 o 
  -4   9  14       33.95       52.55     26.85 o 
  -3   9  14      172.72      139.94     32.42 o 
  -2   9  14      837.60      792.07     70.51 o 
  -1   9  14      228.10      263.27     37.78 o 
   0   9  14      105.96       86.29     31.03 o 
   1   9  14     2268.77     2013.81     72.94 o 
   2   9  14      904.79      985.34     46.77 o 
   3   9  14     2585.69     2280.86     78.87 o 
   4   9  14      386.13      397.61     43.39 o 
   5   9  14      124.33       89.04     43.00 o 
   6   9  14       16.81       53.80     59.00 o 
   7   9  14        0.31       38.38     37.72 o 
   8   9  14       37.90       67.74     40.43 o 
   9   9  14       38.52      113.68     55.87 o 
  10   9  14        6.88      125.88     53.58 o 
  11   9  14       24.41      128.52     47.28 o 
 -18  10  14        2.76      -35.74     41.52 o 
 -17  10  14       14.38       49.82     49.27 o 
 -16  10  14        1.72      -13.05     71.94 o 
 -15  10  14       14.23       -3.41     79.49 o 
 -14  10  14       33.42      124.63     55.10 o 
 -13  10  14      116.57      178.17     35.70 o 
 -12  10  14      539.14      568.51     51.66 o 
 -11  10  14        7.29        4.25     27.27 o 
 -10  10  14      212.16      210.55     37.34 o 
  -9  10  14        1.14       25.32     25.54 o 
  -8  10  14        4.31       41.96     28.48 o 
  -7  10  14      190.80      228.36     38.21 o 
  -6  10  14      243.00      214.47     46.92 o 
  -5  10  14      264.52      255.50     38.10 o 
  -4  10  14      766.56      684.50     53.62 o 
  -3  10  14        3.95        5.27     29.18 o 
  -2  10  14       25.19       28.40     28.73 o 
  -1  10  14       20.58       37.15     29.85 o 
   0  10  14       67.34       93.14     30.66 o
[truncated: 195,202 more chars]
